# Supplementary material for: Genome-Wide Association Analysis of the Genetic Basis for Sheath Blight Resistance in Rice
Source: Rice (N Y). 2019 Dec 18;12:93. doi: 10.1186/s12284-019-0351-5 (PMC6920286; doi:10.1186/s12284-019-0351-5)
Supplement: Supplementary file 1 — Additional file 1 : Table S1. Summary of 563 rice accessions and their resistance to rice sheath blight. [file 12284_2019_351_MOESM1_ESM.xlsx]

## Sheet: Table S1
Table S1. Summary of 563 rice accessions and their resistance to rice sheath blight
3K DNA unique ID	Accession Name	Subgroup	Country of origin	Culm length (cm)	Lesion height (cm)	Relative lesion height (RLH)
IRIS_313-11348	AUS PADDY(RED)	Aus	INDIA	100.83	20.67	0.21
IRIS_313-12002	LARA BORO	Aus	BANGLADESH	109.5	22.67	0.22
IRIS_313-10964	SADUMONI	Aus	BANGLADESH	112.17	25.33	0.23
IRIS_313-11054	AUS 295	Aus	BANGLADESH	115.83	27.33	0.24
IRIS_313-11055	AUS 299	Aus	BANGLADESH	106.83	25.17	0.24
IRIS_313-11858	DA TIE ZHAN	Xian	CHINA	109.33	25.17	0.23
B227	Men Jia Gao 1	Xian	CHINA	83.33	20	0.24
B265	Wu Ke Zhan	Xian	CHINA	104.33	25.17	0.24
IRIS_313-10869	ARC 11751	Aus	INDIA	127.17	31	0.24
B259	Leihuo Zhan	Xian	CHINA	108.5	27.83	0.25
B260	Ma Ma Gu	Xian	CHINA	84.25	21	0.25
CX304	Lu Yin 46	Xian	CHINA	97.5	24.67	0.25
IRIS_313-10876	ARC 12067	Aus	INDIA	111.83	28.67	0.26
B062	Nan Te Hao	Xian	CHINA	117.5	31.67	0.27
IRIS_313-10833	EDAKKADAN 0-69-27	Xian	INDIA	92.5	24.67	0.27
IRIS_313-11741	HERATH BANDA	Xian	SRI LANKA	85.83	22.67	0.27
IRIS_313-11374	W 398	Aus	INDIA	106.83	29.17	0.27
IRIS_313-11057	AUS 308	Aus	BANGLADESH	128.5	35.25	0.28
IRIS_313-11058	AUS 329	Aus	BANGLADESH	109.17	29.33	0.27
IRIS_313-12055	LAL MOTI	Aus	BANGLADESH	104	28	0.27
B097	Ji Xie Nuo	Xian	CHINA	122	34	0.28
IRIS_313-10734	DEVARASI	Aus	NEPAL	110	31	0.28
IRIS_313-11213	NARIKEL BADI	Aus	BANGLADESH	106.17	29.33	0.28
B076	Min Bei Wan Xian	Xian	CHINA	106	29.83	0.28
CX390	Yueliang Gu	Xian	CHINA	122.33	35.17	0.29
IRIS_313-11048	AUS 171	Aus	BANGLADESH	109	30.67	0.28
IRIS_313-11210	ZARBASAIL	Aus	BANGLADESH	110.33	31.33	0.29
IRIS_313-12139	MANSARA DHAN	Aus	NEPAL	96.83	27.17	0.28
B079	E Si Niu	Xian	CHINA	129.17	37.67	0.29
B114	Chengdu Ai 3	Xian	CHINA	70	20	0.29
CX340	Hua 564	Xian	CHINA	83.83	24.17	0.29
IRIS_313-11112	HIJOL DIGA	Aus	BANGLADESH	109.75	32.08	0.29
IRIS_313-11600	KOTODESHI	Xian	INDIA	116.5	33.67	0.29
IRIS_313-12053	FACAGRO 406	Xian	BURUNDI	86.33	24.75	0.29
IRIS_313-8342	KURULU WEE(WHITE)	Aus	SRI LANKA	97.33	28.33	0.29
IRIS_313-9949	PANNITHI	Geng	SRI LANKA	125.42	33.92	0.29
B198	Jiefang Xian	Xian	CHINA	107	30.83	0.29
CX366	Gan Wan Xian 37 (926)	Xian	CHINA	79.17	23.67	0.3
IRIS_313-11491	BIR BAHADUR	Xian	INDIA	89.17	26.67	0.3
IRIS_313-11123	BAZAIL 975	Aus	BANGLADESH	101.83	31.5	0.31
B131	Ai Zi Zhan	Xian	CHINA	115.67	36.83	0.32
CX55	Peng Shan Tiegan Zhan	Xian	CHINA	114.67	35.83	0.31
IRIS_313-11024	BEGMI 135	Aus	PAKISTAN	93.33	29.17	0.32
B213	Liu Ye Nian	Xian	CHINA	123.83	39.33	0.32
IRIS_313-10877	ARC 12079	Aus	INDIA	111.17	36	0.32
IRIS_313-10878	ARC 12101	Aus	INDIA	113.5	35.83	0.32
B222	Beizi Nuo	Xian	CHINA	142.17	46.33	0.33
IRIS_313-11274	ARC 14901	Aus	INDIA	116.5	37	0.33
IRIS_313-11982	PORASHI	Aus	BANGLADESH	94.67	30.67	0.32
B094	Zi Nuo	Xian	CHINA	115.67	37.33	0.33
IRIS_313-11171	M 142	Aus	INDIA	129.42	42	0.33
IRIS_313-11454	BARI SUTAR	Aus	INDIA	104.67	34.33	0.33
IRIS_313-11862	HENG YE ZAO	Xian	CHINA	142.17	46.67	0.33
IRIS_313-12334	Do khaw	Xian	LAOS	95.25	31.75	0.33
IRIS_313-8580	DAM	Geng	THAILAND	82.83	26.17	0.33
B103	Lao Hong Dao	Geng	CHINA	113.33	37.5	0.33
CX378	Hu Han 15	Xian	CHINA	84.33	28	0.33
IRIS_313-11018	MADISA	Aus	BANGLADESH	98.5	33.33	0.33
IRIS_313-8139	SANDOCA	Geng	PORTUGAL	106.17	35	0.34
IRIS_313-8283	KOYRA	Aus	BANGLADESH	91.67	30.83	0.34
B258	Xingguo	Geng	CHINA	101.67	34.83	0.34
CX356	Yan Dao 8	Geng	CHINA	79.17	26.83	0.34
CX383	Hong Za	Geng	CHINA	105.33	35.83	0.34
IRIS_313-11170	LAL TAURA	Aus	INDIA	89.33	30.33	0.34
IRIS_313-11617	UPRH33	Aus	INDIA	96.33	29	0.34
B255	Dian Rui 409B	Xian	CHINA	57	19.67	0.34
CX290	Duo 57	Xian	CHINA	68.83	23.67	0.34
IRIS_313-11020	BAMLA SUFFAID 320	Aus	PAKISTAN	105	36.33	0.35
CX123	Yu Qiu Gu	Xian	CHINA	97.17	33.17	0.35
CX54	Linyi Tang Dao	Xian	CHINA	106.33	37.17	0.35
IRIS_313-10735	LAL SAR	Aus	NEPAL	93.5	32.33	0.35
IRIS_313-11881	LIU TIAO XIAN	Xian	CHINA	111.17	39	0.35
IRIS_313-11929	GILINGAN MARANGRAS	Geng	PHILIPPINES	88.75	31.25	0.35
B087	Zhongnong 4	Xian	CHINA	107.5	38.33	0.36
B261	Meihua Nuo	Xian	CHINA	123	43.83	0.35
IRIS_313-10600	UCP41	Aus	BANGLADESH	142.17	49.33	0.35
IRIS_313-10703	PADI ADONG DUMARAT	Geng	MALAYSIA	85.5	30.17	0.35
B093	Qi Tou Gu	Xian	CHINA	119	42.33	0.36
B130	Wanli Xian	Xian	CHINA	106.67	38.17	0.36
CX129	MOLOK	Geng	INDONESIA	105.83	37.5	0.36
CX132	AP423	Geng	INDIA	122.5	45.17	0.36
CX341	Hua 565	Xian	CHINA	70.67	25.67	0.36
CX345	Yun Geng 23	Geng	CHINA	74	26.67	0.36
IRIS_313-10981	JHUL DIGA	Aus	BANGLADESH	88.5	31.67	0.36
IRIS_313-11172	RANI BHOG	Aus	INDIA	105.58	37.92	0.36
IRIS_313-11618	UPRH58	Aus	INDIA	109.83	39.17	0.36
B117	Lixin Geng	Geng	CHINA	83.83	30.83	0.37
B163	Liushi Zao	Xian	CHINA	99	34.67	0.37
B212	Chi Ke Nuo	Geng	CHINA	154.17	56.33	0.37
IRIS_313-11028	MOTIA	Aus	PAKISTAN	99.08	34.33	0.37
IRIS_313-11656	B 3913 B 16-20 ST 28	Xian	INDONESIA	105	38.33	0.36
IRIS_313-8641	AUS 439	Aus	BANGLADESH	97.08	35.5	0.37
B214	Xuan En Chang Tan Qing Nian	Xian	CHINA	140.83	50.83	0.37
CX12	Hua Geng Xian 74	Xian	CHINA	67.33	24.83	0.37
IRIS_313-11214	SHITTA AMAN	Aus	BANGLADESH	73.83	27	0.37
IRIS_313-11216	KHAMA 1183	Aus	BANGLADESH	103.67	38.33	0.37
IRIS_313-7856	CHA LOY OE	Geng	THAILAND	128.33	47.5	0.37
IRIS_313-8116	HAREM	Geng	PORTUGAL	98.83	36.67	0.37
IRIS_313-9610	DANGAR	Aus	INDIA	117.83	43.67	0.37
B063	Guichao 2	Xian	CHINA	75.33	27.67	0.37
CX211	M 3122	Geng	CHINA	102.17	37.67	0.38
IRIS_313-10449	0	Xian	CHINA	134.58	50.42	0.38
IRIS_313-11573	GAO LIANG ZAO	Xian	CHINA	111.17	41.33	0.37
IRIS_313-11580	TAI ZHOU XIAN	Xian	CHINA	88.17	33.5	0.38
IRIS_313-11853	BU ZHI MING	Xian	CHINA	110.17	40.67	0.37
IRIS_313-11878	BAI RI XIAN	Xian	CHINA	96.83	36	0.37
B068	Gaoyang Dian Dao Dahong Mang	Geng	CHINA	106.17	40.17	0.38
B127	Dang Yu 5	Xian	CHINA	72.67	27.5	0.38
B190	ITA 221	Geng	NIGERIA	115.67	43.83	0.38
CX384	Feng Za	Geng	CHINA	98.5	37.5	0.38
IRIS_313-11291	ARC 7425	Aus	INDIA	88.33	33.17	0.38
IRIS_313-8433	CHANG LE SAN SHU ZAO	Xian	CHINA	124.83	43.67	0.38
IRIS_313-11232	R 146	Aus	INDIA	129.5	49.17	0.38
IRIS_313-11736	MALAGKIT(PINELIPE)	Geng	PHILIPPINES	104.17	40	0.38
B054	80050 YR 72136-43	Geng	AUSTRALIA	89.67	34.83	0.39
B110	Huang Pi Nuo	Geng	CHINA	104.17	40	0.39
B188	IRAT 36	Geng	IVORY COAST	101.67	39.83	0.39
CX328	Bao Xuan 21	Xian	CHINA	68.5	26.67	0.39
CX88	Huanyang Nian	Xian	CHINA	62.5	24.67	0.39
IRIS_313-11461	VAIKATHARYAN	Xian	INDIA	73.67	28.67	0.39
IRIS_313-15905	WAB 56-125	Geng	IVORY COAST	70.25	27.5	0.39
B081	Hei Du 4	Xian	CHINA	107.5	42	0.39
CX243	IR 47686-6-2-1-1	Geng	PHILIPPINES	113	45	0.4
CX318	Heihe Aihui	Xian	CHINA	73.33	28.83	0.4
IRIS_313-10608	T 21	Aus	INDIA	134.17	52.5	0.39
IRIS_313-8031	RUBINO	Geng	ITALY	89.67	35.5	0.4
IRIS_313-8771	SIMUL KHURI	Aus	INDIA	121.67	48.5	0.4
CX133	Zhen shan 97	Xian	CHINA	56.5	22.33	0.4
IRIS_313-10543	DODGUI	Aus	INDIA	84.75	34.08	0.4
IRIS_313-10605	DV86	Aus	BANGLADESH	124.67	50	0.4
IRIS_313-8380	SAN CHIAO TSWEN	Xian	CHINA	123.5	48.17	0.4
B065	Huang Si Gui Zhan	Xian	CHINA	77.83	31.5	0.41
B205	Cun San Li	Geng	CHINA	111.33	45.17	0.41
B230	Ban Jie Mang 2	Geng	CHINA	114.5	44.17	0.4
IRIS_313-11174	SLO 19	Aus	INDIA	115	46.5	0.41
IRIS_313-11952	QI YUE ZHAN	Xian	CHINA	128	51.75	0.4
IRIS_313-8655	TAK	Aus	PAKISTAN	90	36.67	0.41
B122	Liao Geng 287	Geng	CHINA	69	28.17	0.41
B140	Pei C122	Xian	CHINA	82.5	33.33	0.41
CX393	Huang Si Zhan	Xian	CHINA	63.33	25.83	0.41
IRIS_313-11857	DA LI BAI 63	Xian	CHINA	93.33	38.33	0.41
IRIS_313-11966	QI GU	Xian	CHINA	140.33	57.17	0.41
B189	IRAT 669	Geng	IVORY COAST	127.5	52.33	0.41
CX20	Zi Hui 100	Xian	CHINA	78.17	32.67	0.42
IRIS_313-11909	HONG MI JIU GONG JI	Xian	CHINA	91.33	37	0.41
IRIS_313-9529	DAGPA BARA	Geng	BHUTAN	92.67	38.33	0.41
IRIS_313-9636	PODI HEENATI	Aus	SRI LANKA	69.5	28.83	0.42
B210	Nan Xiong Zao You Zhan	Xian	CHINA	76.67	31.67	0.42
B264	Sanbai Li	Xian	CHINA	67.5	28.33	0.42
CX359	Yun Lu 103	Geng	CHINA	91	38.17	0.42
IRIS_313-11424	SINAPLED	Geng	PHILIPPINES	85.67	35.83	0.42
IRIS_313-11480	PR106	Xian	INDIA	53.67	22.33	0.42
IRIS_313-8073	DAWN CI 9534	Aus	UNITED STATES	130.83	55	0.42
CX319	Meng Guan Damagu	Xian	CHINA	70.83	29.83	0.43
IRIS_313-10721	HALSUDU HEENATI	Xian	SRI LANKA	79.33	33.83	0.43
IRIS_313-10930	PANKHIRAJ	Aus	BANGLADESH	119.33	50.67	0.43
IRIS_313-11579	SHAN GU	Xian	CHINA	123.33	51.67	0.43
IRIS_313-9550	VEGOLD	Geng	UNITED STATES	85.33	35.83	0.42
IRIS_313-9890	WA BANG	Geng	SOUTH KOREA	87.33	34.67	0.42
B083	Dongting Wan Xian	Xian	CHINA	72	30.83	0.43
B245	Shan Jiugu	Geng	CHINA	99.67	42.33	0.43
CX371	NERICA 1	Geng	AFRICA	75.33	32.67	0.43
IRIS_313-10497	CE-IN-TSAN	Xian	CHINA	101.33	44.17	0.44
IRIS_313-10503	HA-GOO	Xian	CHINA	110.42	48.33	0.43
IRIS_313-10598	DD126	Aus	BANGLADESH	141.17	61	0.44
IRIS_313-10871	ARC 11777	Aus	INDIA	110	46.75	0.43
IRIS_313-11191	RANRUWAN	Aus	SRI LANKA	61.67	26.67	0.44
IRIS_313-8025	ITALPATNA 48	Geng	ITALY	88.33	38.33	0.44
IRIS_313-9368	CHANDARHAT	Aus	BANGLADESH	124	53.5	0.44
B144	Hu Hui 628	Geng	CHINA	76.5	33.83	0.44
B223	Cun Gu Nuo	Geng	CHINA	112.67	44.83	0.44
CX329	Jinchuan Yi	Geng	CHINA	72	31.83	0.44
CX343	Wan Xian 77	Xian	CHINA	84.17	37.33	0.44
IRIS_313-10078	YOSHINO MOCHI	Geng	JAPAN	80.5	34	0.44
IRIS_313-11802	JIE CAO ZHAN	Xian	CHINA	125.17	54.67	0.44
IRIS_313-11809	MHARAKA	Aus	KENYA	119.17	52.17	0.44
IRIS_313-9730	BA SHI ZAO	Xian	CHINA	115.5	50.33	0.44
IRIS_313-9782	BENLLOK	Geng	PERU	102.17	45	0.44
B183	Toyohatamochi	Geng	JAPAN	96.17	43	0.45
B218	Wuzi Dui	Geng	CHINA	129.67	53.5	0.44
B241	La Mu Jia	Geng	CHINA	87	36.83	0.44
CX17	Yue Xiang Zhan	Xian	CHINA	66.33	29.67	0.45
CX348	Zhonghua 1	Xian	CHINA	64	28.67	0.45
CX9	Feng Ai Zhan	Xian	CHINA	60.67	27.67	0.45
IRIS_313-11948	HOU LU BAI	Xian	CHINA	135	60	0.45
IRIS_313-8041	GRALDO	Geng	ITALY	74.17	33.33	0.45
IRIS_313-9491	BLUE BELLE	Geng	UNITED STATES	68.83	30.67	0.44
B072	Qiu Qian Bai	Xian	CHINA	116	51.67	0.45
IRIS_313-12164	PA YANG NOEUGN	Geng	CAMBODIA	118.33	53.33	0.45
B108	Xiang Gu	Xian	CHINA	112	50.25	0.45
CX109	Dacca 6	Geng	PHILIPPINES	101.83	45.33	0.45
CX213	Chen Nong 89366	Geng	CHINA	84.17	38.67	0.46
IRIS_313-11577	LANG QIAN CHE	Xian	CHINA	116.5	53	0.46
IRIS_313-8062	80 UPLA	Geng	ARGENTINA	75.33	34	0.45
IRIS_313-8114	FAISCA	Geng	PORTUGAL	53.83	24	0.45
B090	Zi Mi	Xian	CHINA	72.67	33.67	0.46
B145	Te Qing Xuan Hui	Xian	CHINA	68.17	30.67	0.46
CX18	Zao Xian 14	Xian	CHINA	48.67	22.17	0.46
IRIS_313-10545	KARIA	Aus	UNKNOWN	63.67	28.17	0.46
IRIS_313-11884	TIAN DAO DAO	Xian	CHINA	113.5	52.17	0.46
IRIS_313-11953	SAN BAO GU	Xian	CHINA	137.67	62.17	0.46
IRIS_313-11961	IN TOK	Xian	THAILAND	73.33	33.33	0.46
B091	Xiao Hong Gu	Xian	CHINA	71.5	33.33	0.47
B248	Zhu Zhen B	Xian	CHINA	52.83	23.5	0.47
B253	Jiang Nong Zao 1B	Xian	CHINA	52	24	0.46
IRIS_313-11797	E ZI 32	Xian	CHINA	91.25	42.5	0.47
IRIS_313-9822	CRILLO LA FRIA	Xian	VENEZUELA	114.83	53.83	0.47
B167	Jogi Cheongjin	Geng	NORTH KOREA	90.33	43.17	0.47
CX373	NERICA 8	Geng	AFRICA	65.5	30.83	0.47
CX58	Giza 159	Geng	EGYPT	74.67	35	0.47
IRIS_313-10074	RIKU AIKOKU	Geng	JAPAN	80	37.5	0.47
IRIS_313-10835	PERUNEL 0-69-18	Xian	INDIA	135.83	63.5	0.47
IRIS_313-11482	BONGEZA	Aus	BANGLADESH	71	33.33	0.47
IRIS_313-11795	DA GU AI 7	Xian	CHINA	59.33	27.67	0.47
IRIS_313-9626	KALIA	Aus	BANGLADESH	105.17	47.5	0.47
IRIS_313-9758	I-KUNG-PAO	Xian	CHINESE TAIPEI	103.67	48	0.47
B168	Takehara	Geng	JAPAN	98.67	46.83	0.47
B269	Koshifu	Geng	CHINA	98.17	46.33	0.47
CX118	Ye Tuo Zai	Xian	CHINA	62.17	29.5	0.47
CX145	Ming Hui 63	Xian	CHINA	60.67	28.33	0.47
IRIS_313-10644	BUSIYETAN	Geng	PHILIPPINES	121.17	56	0.48
IRIS_313-11173	SADA AUS	Aus	INDIA	126.5	60	0.48
IRIS_313-8721	HOLOI BASH(SOLOI BASH)	Aus	BANGLADESH	114.33	53.33	0.48
B121	Lu Ke 3	Xian	CHINA	73	35.17	0.48
CX106	SAL BUI BAO	Geng	VIETNAM	101.83	47.83	0.48
CX47	Dian Geng	Geng	CHINA	87.5	41.5	0.48
IRIS_313-10189	DA NUO(ZHAN)	Xian	CHINA	126.5	59.83	0.48
IRIS_313-10756	DAMODAR	Xian	INDIA	61.67	26.67	0.48
IRIS_313-11852	BAI MI ZAI 7	Xian	CHINA	138	66	0.48
B162	Bai Ge Dao	Geng	CHINA	99.33	47.83	0.48
CX19	Zhong 413	Xian	CHINA	74.67	36.67	0.49
CX251	Xu Dao 4	Geng	CHINA	70.83	34.33	0.49
CX266	DINORADO	Geng	PHILIPPINES	98.5	47.5	0.49
IRIS_313-10504	HSIEH-DAU	Xian	CHINA	89.5	43.33	0.49
IRIS_313-11411	DONRADAO	Xian	BRAZIL	57.33	27.92	0.49
B085	Xu Gu Nuo	Xian	CHINA	70.67	34.83	0.49
B089	Qi Tou Baigu 3	Xian	CHINA	120.33	56	0.49
B092	Gong Ju 73	Xian	CHINA	77.17	37.5	0.49
B115	Ai Makang	Xian	CHINA	79.83	39.17	0.49
CX151	AZUCENA	Geng	PHILIPPINES	65.83	32.33	0.49
CX165	Wu Yu Geng 3	Geng	CHINA	68.33	33.83	0.49
CX306	Menggu Dao	Geng	CHINA	82.17	40.5	0.49
CX374	NERICA 9	Geng	AFRICA	72	35	0.49
IRIS_313-8115	FAMILIA 181	Geng	PORTUGAL	68.67	33.5	0.49
B064	Xiang Zao Xian 7	Xian	CHINA	65	32	0.49
B235	Zhong Hua 8	Geng	CHINA	84.67	42	0.5
CX354	CAU 2	Geng	CHINA	85.17	42.5	0.5
IRIS_313-10583	TSAO-SIAO-PEH-TAO	Geng	CHINA	108.5	53.33	0.49
IRIS_313-11353	CHILE BORO	Aus	INDIA	69.33	34.17	0.49
IRIS_313-11951	MIAO ZHAN	Xian	CHINA	118.83	58.83	0.5
B123	Zaoshu Xiang Hei Mi	Xian	CHINA	69.67	34.83	0.5
CX241	IAC 47	Geng	PHILIPPINES	98.5	49.67	0.5
CX78	M 401	Geng	UNITED STATES	78.17	38.67	0.5
IRIS_313-10967	IAS22-8 PALMAR	Geng	BRAZIL	115.67	57.5	0.5
IRIS_313-11116	KORTIK KAIKA	Aus	BANGLADESH	63.5	31.17	0.5
IRIS_313-11738	PAUNDRI	Xian	INDIA	70	33.33	0.5
IRIS_313-8121	MESTRE	Geng	ITALY	64.67	32	0.5
IRIS_313-8400	RIKUTO NORIN MOCHI 20	Geng	JAPAN	75.83	37.33	0.5
B102	Ma Gu Zi	Geng	CHINA	81.67	40.83	0.51
B159	Taichung Native 1 / Taichung 65	Xian	CHINA	67.83	33.17	0.5
CX53	Jiang Xi Si Miao	Xian	CHINA	68.67	34.33	0.51
IRIS_313-11019	PORANG	Aus	BANGLADESH	87	42.83	0.51
IRIS_313-9523	RIKUTO KEMOCHI	Geng	JAPAN	92.17	44.5	0.5
B038	Nabated A Smar	Geng	EGYPT	86.5	43.5	0.51
B228	Hao Ba Yong 1	Geng	CHINA	71	32.5	0.51
B242	Gui 630	Xian	CHINA	64.42	32.33	0.51
IRIS_313-11619	UPRH166	Aus	INDIA	109.17	55.83	0.51
B037	Nanoay P.A	Geng	ARGENTINA	94	48.83	0.52
B249	Chaoyang Yi Hao B	Xian	CHINA	37.83	19.17	0.51
CX114	Guang Lu Ai	Xian	CHINA	57.5	29.67	0.52
CX269	IAC 165	Geng	BRAZIL	94.67	48.5	0.52
CX548	Zhong Jian 100	Xian	CHINA	52.83	27.33	0.52
IRIS_313-10737	GHAIYA	Aus	NEPAL	126.5	64.5	0.51
IRIS_313-11037	421	Aus	PAKISTAN	127.83	65	0.51
IRIS_313-11594	CHAN THANH HOA	Xian	VIETNAM	75.17	38.83	0.52
IRIS_313-12067	0	Xian	PHILIPPINES	54.25	27.75	0.51
CX391	YJ 30	Geng	CHINA	76.67	39.17	0.52
IRIS_313-10129	SAN SHIH TSI	Xian	CHINA	113.67	59.17	0.52
IRIS_313-11671	DERAWA	Xian	NEPAL	55.5	28.83	0.52
IRIS_313-11991	CHON	Xian	LAOS	59	30.17	0.52
IRIS_313-8454	LAI YIP ZIM	Xian	CHINESE TAIPEI	116.83	58.33	0.52
IRIS_313-10507	HSIANG TSENF TAO	Geng	CHINESE TAIPEI	92.83	47.83	0.53
IRIS_313-10882	ARC 12433	Aus	INDIA	85	45	0.53
IRIS_313-8192	L 205	Geng	UNITED STATES	75.67	38.67	0.53
IRIS_313-8963	BATHURI	Aus	BANGLADESH	113.67	59.67	0.53
IRIS_313-9137	ARC 10100	Aus	INDIA	139	73.5	0.53
B071	Muxi Qiu	Geng	CHINA	81.17	43	0.54
B118	Er Gang Ai	Xian	CHINA	68.33	36.33	0.53
B138	Gu 154	Xian	CHINA	60.33	31.5	0.54
B160	Shuiyuan 300 Li	Geng	CHINA	85.33	45.83	0.54
CX285	Nonglin Nuo	Geng	CHINA	84.83	45.83	0.53
IRIS_313-10164	HAN NUO	Geng	CHINA	72.33	36.67	0.53
IRIS_313-9974	HEUKSANJO	Geng	SOUTH KOREA	70.5	38	0.54
B005	Banjitsu	Geng	JAPAN	83.83	45.33	0.54
B059	Nanjing 11	Xian	CHINA	59.5	31.67	0.54
B166	Jianghua ssal	Geng	NORTH KOREA	94.83	50.5	0.54
B197	Taichung 2 selection	Xian	CHINA	73.83	39.67	0.54
B202	Bao Xie 123B	Xian	CHINA	81.17	42.5	0.54
B233	Xiang Wan Xian 1	Xian	CHINA	62.33	32.67	0.54
CX394	Moli Zhan Xuan	Xian	CHINA	65.83	35.67	0.54
IRIS_313-10919	PINIDWA QAN QIPUGO PINGKITAN	Geng	PHILIPPINES	59	32	0.54
IRIS_313-11047	AUS 84	Aus	BANGLADESH	120	63.83	0.54
IRIS_313-12261	Ea tom	Xian	LAOS	51.67	28	0.54
IRIS_313-8072	CENTURY PATNA	Geng	UNITED STATES	68	37	0.54
IRIS_313-9449	JAMBALI	Aus	PAKISTAN	125	67.67	0.54
B053	80 A 97 YR 303-304-1-3	Geng	AUSTRALIA	90.83	50	0.55
B161	Ye Li Cang Hua	Geng	CHINA	89.67	46.5	0.54
B171	Frutta Pro	Geng	ITALY	81.5	43.67	0.54
CX139	Amareles	Geng	PORTUGAL	92.33	50.83	0.55
CX142	Ai Yeh Lu	Geng	CHINA	105.33	57.5	0.54
CX277	02428-IL	Geng	CHINA	60.5	32.67	0.55
CX344	Hexi 41	Geng	CHINA	75.5	41.33	0.55
IRIS_313-11015	HANPA	Aus	BANGLADESH	114.75	62.83	0.55
IRIS_313-11152	AC74	Xian	INDIA	122.33	66.08	0.54
IRIS_313-11854	CHI GU	Xian	CHINA	87.67	44.17	0.54
IRIS_313-8213	GRAAL	Geng	FRANCE	89.33	46.5	0.55
IRIS_313-8218	SAKHA 103	Geng	EGYPT	72.67	39.17	0.54
B120	Hong Wan 1	Xian	CHINA	68.33	37.5	0.55
B149	Hao Xiang	Xian	CHINA	54.5	30	0.55
B239	Zhenxian 232	Xian	CHINA	63	34.17	0.55
B266	Hao Make (K)	Geng	CHINA	93.67	52	0.55
CX52	Dian Dun 502	Xian	CHINA	75.5	41.5	0.55
IRIS_313-10437	NORIN 21	Geng	JAPAN	68.33	35.33	0.55
IRIS_313-11860	GUA PAI GU	Xian	CHINA	145	79.5	0.55
IRIS_313-11885	YANG WAN XIAN	Xian	CHINA	121.83	66.67	0.55
IRIS_313-7691	IR 28	Xian	PHILIPPINES	68.17	37.33	0.55
CX205	IR 69428-6-1-1-3-3	Geng	PHILIPPINES	64.17	35.17	0.56
IRIS_313-11456	KOLAMBA	Aus	INDIA	105.67	58.17	0.55
B004	Akimitsu Fujikei 104	Geng	JAPAN	73.67	41.33	0.56
B170	Krasnyy 90 (Red 90)	Geng	RUSSIA	77.33	43.33	0.56
CX287	C52	Geng	CHINA	73.83	41.5	0.56
IRIS_313-10154	HE-GU-TSAO	Xian	CHINA	104	57.5	0.56
IRIS_313-10211	BAI HE	Xian	CHINA	103.83	54.83	0.56
IRIS_313-10865	ARC 11424	Geng	INDIA	107.5	56.67	0.56
IRIS_313-11462	SALSI	Aus	INDIA	110.33	61.33	0.56
IRIS_313-11705	DAWK PUD KHAO	Xian	THAILAND	63.33	35.83	0.56
IRIS_313-11016	KACHILON	Aus	BANGLADESH	115	65	0.56
IRIS_313-11053	AUS 282	Aus	BANGLADESH	128.67	72.83	0.57
IRIS_313-11595	AMAKOYALI	Aus	INDIA	102.67	57.83	0.57
IRIS_313-12210	CHAM TON	Xian	VIETNAM	56.67	30	0.56
B088	San Qishi Luo	Xian	CHINA	66.33	37.5	0.57
IRIS_313-10171	YA NONG ZAO 4	Xian	CHINA	72.67	41.33	0.57
IRIS_313-11570	GENG 77-4	Xian	CHINA	63	36.17	0.57
IRIS_313-8137	SAGRES	Geng	PORTUGAL	117.67	66.83	0.57
B196	Taitung Lu Dao	Geng	CHINA	90.5	51	0.57
B234	Ai Tuo Gu 151	Xian	CHINA	62.5	35.67	0.57
B236	Jin Dao 1	Geng	CHINA	84.5	48.5	0.57
CX111	Giza 14	Geng	EGYPT	103.17	58.5	0.57
IRIS_313-11525	DIAMBARANG	Xian	GUINEA-BISSAU	55.67	32.5	0.58
B116	Shu Feng 101	Xian	CHINA	72.33	42	0.58
B126	Zao Xian 240	Xian	CHINA	53.33	30.83	0.58
B169	Wairikuu	Geng	JAPAN	86.17	50	0.58
B204	Long Hua Mao Hu	Geng	CHINA	89	52	0.58
IRIS_313-11655	SI WAN 14	Geng	CHINA	105.17	61.17	0.58
IRIS_313-11861	HEI YAN ZHAN	Xian	CHINA	131	75.75	0.58
IRIS_313-8057	79 UPLA	Geng	ARGENTINA	65	35	0.58
IRIS_313-8166	CALENDAL	Geng	FRANCE	104.67	61	0.58
B151	Jin Nan Te 43B	Xian	CHINA	52.83	30.83	0.59
B201	Cheng Nong Shuijing	Xian	CHINA	61.67	35.17	0.59
IRIS_313-11483	BOTESHSHORE	Aus	BANGLADESH	128.83	74.17	0.58
IRIS_313-11808	R 762	Xian	COLOMBIA	41.92	24.83	0.59
IRIS_313-8065	SAMBA	Geng	ITALY	90.33	51.83	0.59
B069	Dandong Lu Dao	Geng	CHINA	84	49.83	0.59
B070	Lao Guangtou 83	Geng	CHINA	84.67	50.17	0.6
B154	Liming B	Geng	CHINA	62.5	37.17	0.6
B254	Jing Hu B	Xian	CHINA	58.5	35	0.6
CX534	Tongnian 1	Geng	CHINA	71.17	42.17	0.59
CX77	Lemont	Geng	UNITED STATES	55.17	32.83	0.6
IRIS_313-10450	CHAN KU	Xian	CHINA	134.83	80.5	0.6
IRIS_313-10708	B 6311 A 5553-16-2	Geng	UNITED STATES	85.5	51	0.59
IRIS_313-11877	AN NAN ZAO	Xian	CHINA	138.25	81.5	0.59
B153	Qing Si Ai 16B	Xian	CHINA	59.67	35	0.6
CX56	Yun Guang 8	Geng	CHINA	71.5	43.17	0.6
IRIS_313-10050	TSIMATAHOPAOSA	Xian	MADAGASCAR	75.17	34.33	0.6
IRIS_313-10966	HURANG ARISO LUTA	Xian	BRAZIL	126	75	0.6
IRIS_313-9048	TSCHINANANGKA	Geng	BHUTAN	54.17	32.17	0.6
B023	Ga-eul Hangug	Geng	NORTH KOREA	106	64.83	0.61
IRIS_313-11175	SONA AUS	Aus	INDIA	104.83	63.67	0.6
IRIS_313-11720	DAW 85	Xian	THAILAND	65.5	38.92	0.61
IRIS_313-11744	AI JIAO AO FAN ZI	Xian	CHINA	73.83	43.33	0.6
B014	Uz-rosz 215	Geng	SOVIET UNION	103.33	63	0.61
IRIS_313-10924	ATH HAGARI JARAHAN PADDY	Xian	NEPAL	71.25	36.67	0.61
IRIS_313-11943	I 41	Xian	NEPAL	135	81.67	0.61
IRIS_313-8390	SUFAID 246	Aus	PAKISTAN	133.5	81.33	0.61
CX396	Kanto 194	Geng	JAPAN	67.67	41.33	0.62
IRIS_313-11635	GAM PERNG	Xian	THAILAND	69	38.5	0.61
IRIS_313-11667	LUO AI ZAO 3	Xian	CHINA	72.67	42	0.62
IRIS_313-7636	ADNY 11	Xian	MALI	47.17	28	0.61
B043	YR 83-23-11	Geng	AUSTRALIA	72.5	44.33	0.62
CX10	Gang 46B	Xian	CHINA	62.83	39.17	0.62
IRIS_313-10084	SENIA	Geng	SPAIN	79.17	49	0.62
IRIS_313-10875	ARC 12021	Aus	INDIA	120.67	74.33	0.62
IRIS_313-9193	EAN 4 C 1	Geng	BRAZIL	99.67	61	0.62
IRIS_313-9463	CI 1600	Geng	UNITED STATES	92.67	56.67	0.62
B155	Bao Xie-7B	Xian	CHINA	59.17	36.33	0.62
IRIS_313-10828	IKOGAN	Geng	PHILIPPINES	70.83	44.17	0.62
IRIS_313-11602	MALCHI	Aus	INDIA	108.5	67.67	0.63
IRIS_313-8049	LORD	Geng	ITALY	77.33	48	0.62
IRIS_313-8812	RELLY	Xian	INDONESIA	86.33	54	0.63
IRIS_313-11745	AN FU ZHAN	Xian	CHINA	136.17	86	0.63
B191	80 A 60 YR 71009-1-5	Geng	AUSTRALIA	78.67	49.83	0.63
CX113	Biniapan	Geng	UNKNOWN	83.33	52.17	0.64
CX138	Qd_441	Geng	CHINA	54.83	34	0.64
IRIS_313-10404	K 479-2-3	Xian	INDIA	100.83	63.33	0.63
IRIS_313-10570	CHUSEI HONEN	Geng	JAPAN	93.67	59.33	0.63
IRIS_313-10963	KATAKCHIKON	Aus	BANGLADESH	111.25	70	0.64
B025	Djanda Mandja	Geng	INDONESIA	103.33	65.33	0.64
IRIS_313-10595	DL 5	Aus	BANGLADESH	119.75	74.75	0.64
IRIS_313-8159	CT 36	Geng	COLOMBIA	103.67	66.83	0.64
B055	YR 196	Geng	AUSTRALIA	59.17	38.67	0.65
IRIS_313-10056	HOKURIKU 52	Geng	JAPAN	68.17	43.5	0.65
IRIS_313-10968	IH PEN SHIM MING	Xian	BRAZIL	124	79.67	0.64
IRIS_313-11801	FAN WU	Xian	CHINA	55	35.17	0.64
IRIS_313-12061	YUNLEN 13	Geng	CHINA	84.67	54	0.65
IRIS_313-10080	HIRAKAWA OKUTE	Geng	JAPAN	87.83	56.67	0.65
IRIS_313-10618	CHINES	Geng	PORTUGAL	104.17	67	0.65
IRIS_313-10852	ARC 7336	Aus	INDIA	122.33	79.17	0.65
IRIS_313-10884	ARC 12493	Geng	INDIA	76	49.58	0.65
IRIS_313-12185	AE NOUA	Xian	LAOS	68.33	43.33	0.65
IRIS_313-8037	DORELLA	Geng	ITALY	89.33	58.5	0.65
IRIS_313-8252	JAGLI BORO	Aus	BANGLADESH	127.67	83.17	0.65
B217	Hong Gu	Xian	CHINA	54.5	35.17	0.65
IRIS_313-11061	AUS 449	Aus	BANGLADESH	113	74.17	0.65
IRIS_313-11195	KHAW KAR 13	Geng	MYANMAR	58	36.83	0.65
IRIS_313-8161	CNA 4081	Xian	BRAZIL	73.75	48.33	0.66
IRIS_313-8387	FU LI HONG	Geng	CHINA	67.5	43.17	0.66
B112	Liu Sha 1	Xian	CHINA	64	42.5	0.66
CX116	Daseos ssal	Geng	NORTH KOREA	70	46	0.66
IRIS_313-10379	IR 73688-57-2	Geng	PHILIPPINES	79.83	52.5	0.66
IRIS_313-8410	JABOR SAIL	Aus	BANGLADESH	125	81.67	0.66
CX389	Jinyuan 85	Geng	CHINA	57.33	37.83	0.66
IRIS_313-11164	BAK TULSI	Aus	INDIA	113.83	74.17	0.67
IRIS_313-11672	RAI MANULA	Geng	NEPAL	44	29.17	0.66
IRIS_313-10170	MIN ZAO 6	Xian	CHINA	63.17	41.83	0.67
IRIS_313-11823	BHU BHUSI	Xian	INDIA	55.83	36.67	0.68
IRIS_313-11856	DA HEI GU	Xian	CHINA	107.83	73.17	0.67
IRIS_313-8136	SAFARI	Geng	PORTUGAL	110	74.33	0.68
IRIS_313-8208	LUSITO IRRADIADO 859-85-2	Geng	PORTUGAL	67	44.83	0.68
B182	Akage	Geng	JAPAN	71.83	47.67	0.68
IRIS_313-8645	PAI YI PING	Xian	CHINA	107.5	72.67	0.68
IRIS_313-8694	TRES MESES	Geng	BRAZIL	67.33	43	0.68
B003	Zaoshengbai Hao	Geng	CHINA	81.83	56.5	0.69
IRIS_313-8039	LOTO	Geng	ITALY	69.67	47.83	0.69
IRIS_313-8099	FLIPPER	Geng	ITALY	73.17	50.67	0.69
IRIS_313-10861	ARC 11276	Aus	INDIA	123.17	84.83	0.69
IRIS_313-11828	LALI GURMATIA	Xian	INDIA	69.83	49.17	0.7
IRIS_313-8111	CARRICO	Geng	PORTUGAL	88.5	61.83	0.7
IRIS_313-10061	ESTRELA A	Geng	PORTUGAL	91	62.67	0.7
IRIS_313-10065	JAERAERYUKDO	Geng	SOUTH KOREA	65.83	46.17	0.7
IRIS_313-11855	DA GUAN YIN ZHAN	Xian	CHINA	130.5	90.5	0.7
IRIS_313-10923	CHABLI CHABOL GLANG	Geng	THAILAND	58.92	40.67	0.71
IRIS_313-11694	CHING-LIU	Xian	CHINESE TAIPEI	61.67	43.33	0.7
IRIS_313-11859	DONG DU	Xian	CHINA	90.67	61.67	0.7
B156	Zhenshan 97 B	Xian	CHINA	51.17	36.17	0.71
B232	Xiang Ai Zao 10	Xian	CHINA	54.58	38.83	0.71
CX14	Chen Nong 265	Geng	CHINA	72.67	51.5	0.71
IRIS_313-11557	GORIA	Aus	BANGLADESH	126.67	90	0.71
IRIS_313-11997	BARUM	Xian	CAMBODIA	52.17	35.83	0.71
IRIS_313-12187	CHAM LEK	Xian	LAOS	53.33	36.67	0.71
B200	Jin You 1	Xian	CHINA	61.17	43.83	0.71
IRIS_313-8145	SUPER	Geng	PORTUGAL	94.17	65.33	0.71
IRIS_313-11727	HONG YANG ZAO 3	Xian	CHINA	58.67	42.5	0.72
IRIS_313-10093	CHEONJUDO	Geng	SOUTH KOREA	74.83	54.17	0.72
IRIS_313-10274	ICTA CRISPO 38	Xian	GUATEMALA	63.83	46	0.73
IRIS_313-11624	ANADI WHITE	Xian	NEPAL	129.17	92.5	0.72
IRIS_313-12257	DENG PEE	Geng	LAOS	61	43.83	0.72
IRIS_313-9482	E 2024	Xian	CHINA	60.67	43.83	0.73
IRIS_313-10062	REA	Geng	GREECE	94.33	69	0.73
IRIS_313-11049	AUS 219	Aus	BANGLADESH	121.67	88.17	0.73
IRIS_313-11867	KE SHU BAI	Xian	CHINA	106.17	76.67	0.73
IRIS_313-11926	SI NAM PUENG	Geng	THAILAND	47.5	34	0.73
IRIS_313-9976	SSANGDUJO	Xian	SOUTH KOREA	70.17	51.83	0.73
B225	Guan Tui Bai He 1	Geng	CHINA	65.33	47.5	0.73
IRIS_313-10373	IR 68333-R-R-B-19	Geng	PHILIPPINES	74.33	53.83	0.73
IRIS_313-10554	BONG SEN	Xian	VIETNAM	45	33	0.73
B148	Lengshui Nuo	Geng	CHINA	52	38.67	0.74
IRIS_313-9283	TAK SUFAID	Aus	PAKISTAN	125.67	93.67	0.74
IRIS_313-8265	CO 39	Xian	INDIA	60.5	46	0.75
IRIS_313-8090	MARENY	Geng	SPAIN	74.17	55.83	0.76
IRIS_313-8585	ARC 11901	Xian	INDIA	46.83	32	0.76
IRIS_313-9790	JAPONES BALILLA	Geng	URUGUAY	76.83	57.67	0.76
IRIS_313-9641	BEGUM	Aus	INDIA	94.67	72	0.76
IRIS_313-12340	Nyao	Geng	LAOS	51.25	38.08	0.77
IRIS_313-15904	JINBUBYEO	Geng	SOUTH KOREA	76.5	57.83	0.76
IRIS_313-8205	SALVO	Geng	ITALY	79.33	60.33	0.77
IRIS_313-9995	NONGLIMNA 1	Geng	SOUTH KOREA	67.5	51.83	0.76
IRIS_313-12346	Lab	Geng	LAOS	53.33	41.5	0.77
IRIS_313-8170	MEJANES 2	Geng	FRANCE	76.17	58.5	0.77
IRIS_313-9789	RIKUTO TAUKI MOCHI 27	Geng	JAPAN	70	54	0.77
IRIS_313-10594	DJ29	Aus	BANGLADESH	121.33	94.67	0.78
IRIS_313-11729	MEI LIU ZAO 5	Xian	CHINA	70.83	53.83	0.78
IRIS_313-11821	19	Xian	INDIA	48.83	36.17	0.78
IRIS_313-8084	CAPATAZ	Geng	SPAIN	88.83	69.33	0.78
IRIS_313-8444	M 203	Geng	UNITED STATES	72.5	56.33	0.78
IRIS_313-10380	IR 73690-7-2-1-1-3-2-2-1	Aus	PHILIPPINES	79.33	63.17	0.79
IRIS_313-10718	KARUTHA SEENATI	Aus	SRI LANKA	96.33	76.17	0.79
IRIS_313-11712	GORA DHAN 2	Aus	INDIA	103	80.83	0.79
IRIS_313-11876	AI DA	Xian	CHINA	95.17	74.5	0.79
IRIS_313-12273	AIJIAONANTE	Xian	CHINA	55.67	43	0.79
IRIS_313-8060	77 UPLA	Geng	ARGENTINA	93.83	74	0.79
IRIS_313-8177	AUGUSTO	Geng	ITALY	85.67	67.67	0.79
IRIS_313-8214	MELAS	Geng	GREECE	74.17	58.67	0.79
IRIS_313-8914	E 2040	Xian	CHINA	68	54.33	0.79
IRIS_313-9937	ROCCA	Geng	ITALY	84.83	66.83	0.79
B034	Albania Rice	Geng	ALBANIA	83.17	63.83	0.8
IRIS_313-8076	PELDE	Geng	AUSTRALIA	81.83	64.67	0.8
IRIS_313-8125	PLOVDIV 22	Geng	BULGARIA	72.17	56.33	0.8
IRIS_313-8147	T 757	Geng	INDIA	92.83	71	0.8
B046	Akita Komachi	Geng	JAPAN	66.5	52.67	0.8
IRIS_313-12242	Khao Khot	Geng	LAOS	54	43.33	0.81
B001	Hei Biao	Geng	CHINA	85.17	68.67	0.81
B263	Wei Guo	Geng	CHINA	75.83	61.17	0.81
IRIS_313-12251	RUS RUSSEI	Xian	CAMBODIA	70.17	56.83	0.81
IRIS_313-8033	LOMELLINO	Geng	ITALY	72.17	58.67	0.82
IRIS_313-10990	BALIBUD	Xian	PHILIPPINES	55.83	42.5	0.82
IRIS_313-11806	78 XUAN WU	Xian	CHINA	76.5	63	0.83
IRIS_313-12147	Arng'-kar Phar-ong	Xian	CAMBODIA	45.67	38	0.82
IRIS_313-8113	ESCARLATE	Geng	PORTUGAL	81	66.5	0.82
IRIS_313-10932	CHINA 1039 MUTANT(DWARF)	Xian	CHINA	67.17	54.67	0.83
IRIS_313-8399	68-2	Geng	FRANCE	78.17	64.33	0.83
IRIS_313-8142	SETTANTUNO	Geng	PORTUGAL	77.67	63	0.84
IRIS_313-8165	CIGALON	Geng	FRANCE	75.17	62.83	0.84
IRIS_313-10628	0	Xian	INDIA	75.08	63.58	0.85
IRIS_313-11992	Chao lao soung	Xian	LAOS	45.17	38.08	0.85
IRIS_313-8109	CAMPINO	Geng	PORTUGAL	92.5	77.67	0.84
IRIS_313-8167	DELTA	Geng	FRANCE	84	69.67	0.84
IRIS_313-8435	UPRH233	Xian	INDIA	64.17	53.33	0.84
IRIS_313-8155	KULON	Geng	RUSSIA	67.33	57.67	0.85
IRIS_313-10076	SHINA MOCHI	Geng	JAPAN	88.5	75.83	0.86
IRIS_313-10119	GITANO	Geng	ITALY	85.33	73.17	0.86
IRIS_313-12254	BAN BONG	Geng	LAOS	45	38.67	0.86
IRIS_313-8095	SHSS 53	Geng	SPAIN	76.5	64.83	0.86
IRIS_313-8096	SR 113	Geng	SPAIN	84	71.5	0.86
IRIS_313-9759	OEIRAS	Geng	PORTUGAL	93	80.67	0.87
IRIS_313-8050	MIARA	Geng	ITALY	59.5	52	0.88
IRIS_313-9243	MACAN BINUNDOK	Xian	PHILIPPINES	41.33	36	0.87
IRIS_313-12342	Hai na	Geng	LAOS	58.5	50	0.88
IRIS_313-8204	S 102	Geng	UNITED STATES	70.33	61.83	0.88
IRIS_313-11153	CT45	Geng	INDIA	64	56.67	0.89
IRIS_313-8024	RIBE 253	Geng	ITALY	74.5	65.33	0.9
IRIS_313-8158	CT 23	Geng	COLOMBIA	95.83	86.67	0.9
IRIS_313-8140	SHANGAI	Geng	CHINA	84	75.83	0.91
IRIS_313-8185	GLADIO	Geng	ITALY	56.17	50.5	0.9
IRIS_313-10544	DONGREM	Xian	INDIA	82.33	74.67	0.91
B045	Miyagika	Geng	JAPAN	66.67	61.5	0.92
IRIS_313-10067	JEONBUKGUNGWEONNA	Geng	SOUTH KOREA	56.17	51.67	0.92
IRIS_313-11747	E 4197	Xian	CHINA	62	57.33	0.92
IRIS_313-8105	THAIPERLA	Geng	UNITED STATES	69.67	63.5	0.92
IRIS_313-8032	PIEMONTE	Geng	ITALY	65	59.83	0.92
IRIS_313-8141	SELN 244 A6-20	Geng	AUSTRALIA	84.83	78.83	0.93
IRIS_313-10593	DJ47	Aus	BANGLADESH	121.33	112.83	0.93
IRIS_313-10397	IRGA 318-11-6-9-2B	Xian	COLOMBIA	61.17	57.83	0.94
IRIS_313-8162	RPC 12	Geng	CHINA	61.83	58	0.94
IRIS_313-11154	DHARIAL	Aus	BANGLADESH	115.83	109.67	0.94
IRIS_313-11799	E ZI 110	Xian	CHINA	57.33	54	0.94
IRIS_313-10014	SANT ANDREA	Geng	ITALY	88.5	84.5	0.96
IRIS_313-8119	JUBILIENI	Geng	BULGARIA	66	64.33	0.97
IRIS_313-8127	POLIZESTI 28	Geng	BULGARIA	65.67	64.5	0.98
IRIS_313-8815	JANA(NAM)	Geng	BHUTAN	77.5	76.17	0.98
B250	An Nong Wan Geng B	Geng	CHINA	45.33	45.17	1
IRIS_313-10073	OWARI MOCHI	Geng	JAPAN	55.5	55.5	1
IRIS_313-11039	KWANG-LU-AI 4	Xian	CHINA	58.5	58.5	1
IRIS_313-8160	CT 58	Geng	COLOMBIA	53.67	53.67	1
