# Supplementary material for: Genome-Wide Association Analysis of the Genetic Basis for Sheath Blight Resistance in Rice
Source: Rice (N Y). 2019 Dec 18;12:93. doi: 10.1186/s12284-019-0351-5 (PMC6920286; doi:10.1186/s12284-019-0351-5)
Supplement: Supplementary file 2 — Additional file 2 : Table S2. Analysis of the variance in traits related to sheath blight resistance. [file 12284_2019_351_MOESM2_ESM.xlsx]

## Sheet: Sheet1
Table S2. Analysis of the variance in traits related to sheath blight resistance
Term	Clum length			Lesion height			Relative lesion height
Source of variation (Subgroups)	26957			4054			0.92
Source of variation (Error)	487			239			0.03
F value	55.36			16.95			33.13
Pr (>F)	0.0001			0.0001			0.0001
Mean±SD	88.0±24.1			45.9±15.9			0.50±0.18
Range	37.8-154.2			19.2-112.8			0.21-1.00
