# Supplementary material for: Genome-Wide Association Analysis of the Genetic Basis for Sheath Blight Resistance in Rice
Source: Rice (N Y). 2019 Dec 18;12:93. doi: 10.1186/s12284-019-0351-5 (PMC6920286; doi:10.1186/s12284-019-0351-5)
Supplement: Supplementary file 3 — Additional file 3 : Table S3. Multiple comparisons of traits related to sheath blight resistance among three rice subgroups. [file 12284_2019_351_MOESM3_ESM.xlsx]

## Sheet: Table S3
Table S3. Multiple comparisons of traits related to sheath blight resistance among three rice subgroups
Subgroups	Clum length				Lesion height				Relative lesion height
	Mean±SD (cm)		Range (cm)	Coefficient of variation (%)	Mean±SD (cm)		Range (cm)	Coefficient of variation (%)	Mean±SD		Range	Coefficient of variation (%)
Aus	108.8±17.5	a†	61.7-142.2	16.0628	50.1±21.4	a	20.7-112.8	42.7341	0.46±0.17	c	0.24-0.95	36.062
Xian	84.1±27.3	b	37.8-145.0	32.5226	41.3±14.9	b	19.2-92.5	36.1772	0.52±0.16	b	0.24-1.00	31.0242
Geng	82.8±17.9	b	44.0-154.2	21.5584	48.4±12.7	a	24.0-86.7	26.1961	0.61±0.17	a	0.29-1.00	28.3681
† Numbers followed by different letters indicate significant difference in mean values of traits among the different subgroups based on Duncan’s Multiple Range Test at P < 0.05 level of probability.
