# Supplementary material for: Genome-Wide Association Analysis of the Genetic Basis for Sheath Blight Resistance in Rice
Source: Rice (N Y). 2019 Dec 18;12:93. doi: 10.1186/s12284-019-0351-5 (PMC6920286; doi:10.1186/s12284-019-0351-5)
Supplement: Supplementary file 4 — Additional file 4 : Table S4. Filtered and effective number of single nucleotide polymorphisms across panels and adjusted significant P value thresholds based on a Bonferroni correction. [file 12284_2019_351_MOESM4_ESM.xlsx]

## Sheet: Sheet1
Table S4. Filtered and effective number of single nucleotide polymorphisms across panels and adjusted significant P value thresholds based on a Bonferroni correction
Panel	SNP number after filter	Effective number	Suggestive P value	Significant P value	Highly Significant P Value	Average distance between neighbor SNPs (bp)
Whole	2977750	461992	2.16e-06	1.08e-07	2.16e-09	125.2
Xian	1776496	304788	3.28e-06	1.64e-07	3.28e-09	209.9
Geng	1314743	152187	6.57e-06	3.29e-07	6.57e-09	283.5
Aus	1665543	187234	5.34e-06	2.67e-07	5.34e-09	223.8
