# Supplementary material for: Genome-Wide Association Analysis of the Genetic Basis for Sheath Blight Resistance in Rice
Source: Rice (N Y). 2019 Dec 18;12:93. doi: 10.1186/s12284-019-0351-5 (PMC6920286; doi:10.1186/s12284-019-0351-5)
Supplement: Supplementary file 5 — Additional file 5 : Table S5. Significant signals associated with resistance to Rhizoctonia solani detected in at least one of the rice panel populations based on two GWAS models. [file 12284_2019_351_MOESM5_ESM.xlsx]

## Sheet: Sheet1
Table S5. Significant signals associated with resistance to Rhizoctonia solani detected in at least one of the rice panel populations based on two GWAS models
Traits	Chr.	Pos.	Model for GWAS	Whole	Aus	Xian	Geng	Impact	Effect	Gene ID	Annotation (MSU 7.0)
LH	1	2201716	FarmCPU	4.81478e-07	-	-	-	Promoter_upstream_gene_variant	MODIFIER	LOC_Os01g04800	LOC_Os01g04800 | B3 DNA binding domain containing protein, expressed
LH	1	2201716	EMMAX	3.68627e-07	-	-	-	Promoter_upstream_gene_variant	MODIFIER	LOC_Os01g04800	LOC_Os01g04800 | B3 DNA binding domain containing protein, expressed
LH	1	7287514	EMMAX	9.29561e-07	-	-	-	Promoter_upstream_gene_variant	MODIFIER	LOC_Os01g13100	LOC_Os01g13100 | KH domain containing protein, putative, expressed
LH	1	8131165	EMMAX	6.90069e-07	-	-	-	intergenic_region	MODIFIER	LOC_Os01g14514-LOC_Os01g14520	LOC_Os01g14514 | expressed protein	LOC_Os01g14520 | C4-dicarboxylate transporter/malic acid transport protein domain containing protein, expressed
CL	1	9604378	FarmCPU	-	-	6.2206e-10	-	intergenic_region	MODIFIER	LOC_Os01g16840-LOC_Os01g16850	LOC_Os01g16840 | microneme protein Sm70, putative, expressed	LOC_Os01g16850 | retrotransposon protein, putative, unclassified, expressed
CL	1	11345719	FarmCPU	-	-	3.14323e-10	-	intergenic_region	MODIFIER	LOC_Os01g19960-LOC_Os01g19970	LOC_Os01g19960 | transposon protein, putative, CACTA, En/Spm sub-class, expressed	LOC_Os01g19970 | MYB family transcription factor, putative, expressed
CL	1	11816399	FarmCPU	1.16726e-07	-	-	-	Promoter_upstream_gene_variant	MODIFIER	LOC_Os01g21180	LOC_Os01g21180 | translation machinery-associated protein 20, putative, expressed
CL	1	11911284	EMMAX	-	-	-	5.6455e-06	Promoter_upstream_gene_variant	MODIFIER	LOC_Os01g21320	LOC_Os01g21320 | NAD dependent epimerase/dehydratase family domain containing protein, expressed
CL	1	11917822	EMMAX	-	-	-	5.42771e-06	missense_variant	MODERATE	LOC_Os01g21340	LOC_Os01g21340 | expressed protein
CL	1	11957956	EMMAX	-	-	-	1.62803e-06	intron_variant	MODIFIER	LOC_Os01g21420	LOC_Os01g21420 | pre-mRNA-splicing factor SF2, putative, expressed
CL	1	11974839	FarmCPU	-	-	-	1.60282e-06	synonymous_variant	LOW	LOC_Os01g21450	LOC_Os01g21450 | expressed protein
CL	1	19368825	FarmCPU	5.07021e-08	-	-	-	intergenic_region	MODIFIER	LOC_Os01g35000-LOC_Os01g35030	LOC_Os01g35000 | expressed protein	LOC_Os01g35030 | MDR-like ABC transporter, putative, expressed
LH	1	22366125	FarmCPU	-	-	-	7.32182e-09	intron_variant	MODIFIER	LOC_Os01g39650	LOC_Os01g39650 | programmed cell death protein 2, putative, expressed
LH	1	22735204	EMMAX	2.10007e-06	-	-	-	intergenic_region	MODIFIER	LOC_Os01g40260-LOC_Os01g40280	LOC_Os01g40260 | WRKY77, expressed	LOC_Os01g40280 | integral membrane protein, putative, expressed
RLH	1	23999975	FarmCPU	1.31076e-08	-	-	-	intergenic_region	MODIFIER	LOC_Os01g42294-LOC_Os01g42310	LOC_Os01g42294 | inactive receptor kinase At2g26730 precursor, putative, expressed	LOC_Os01g42310 | retrotransposon protein, putative, unclassified
LH	1	24130219	FarmCPU	1.55386e-09	-	-	-	intergenic_region	MODIFIER	LOC_Os01g42430-LOC_Os01g42440	LOC_Os01g42430 | vacuolar ATP synthase, putative, expressed	LOC_Os01g42440 | expressed protein
LH	1	24276187	EMMAX	1.59621e-07	-	-	-	Promoter_upstream_gene_variant	MODIFIER	LOC_Os01g42690	LOC_Os01g42690 | OsPOP2 - Putative Prolyl Oligopeptidase homologue, expressed
LH	1	24469327	EMMAX	1.78299e-06	-	-	-	intergenic_region	MODIFIER	LOC_Os01g42960-LOC_Os01g42970	LOC_Os01g42960 | TTL1, putative, expressed	LOC_Os01g42970 | zinc finger C-x8-C-x5-C-x3-H type family protein, expressed
LH	1	24472170	EMMAX	9.90106e-07	-	-	-	3_prime_UTR_variant	MODIFIER	LOC_Os01g42970	LOC_Os01g42970 | zinc finger C-x8-C-x5-C-x3-H type family protein, expressed
LH	1	24502445	EMMAX	2.69469e-08	-	-	-	intron_variant	MODIFIER	LOC_Os01g43020	LOC_Os01g43020 | CTP synthase, putative, expressed
LH	1	25059945	EMMAX	5.28021e-07	-	-	-	Promoter_upstream_gene_variant	MODIFIER	LOC_Os01g43740	LOC_Os01g43740 | cytochrome P450 72A1, putative, expressed
LH	1	25148407	EMMAX	1.74595e-07	-	-	-	Promoter_upstream_gene_variant	MODIFIER	LOC_Os01g43895	LOC_Os01g43895 | expressed protein
LH	1	25150713	EMMAX	1.0308e-06	-	-	-	intergenic_region	MODIFIER	LOC_Os01g43895-LOC_Os01g43910	LOC_Os01g43895 | expressed protein	LOC_Os01g43910 | CGMC_MAPKCMGC_2.4 - CGMC includes CDA, MAPK, GSK3, and CLKC kinases, expressed
LH	1	25203602	EMMAX	9.3463e-07	-	-	-	intron_variant	MODIFIER	LOC_Os01g43980	LOC_Os01g43980 | retrotransposon protein, putative, unclassified, expressed
RLH	1	25350468	FarmCPU	6.80565e-08	-	-	-	intergenic_region	MODIFIER	LOC_Os01g44200-LOC_Os01g44210	LOC_Os01g44200 | retrotransposon protein, putative, unclassified, expressed	LOC_Os01g44210 | 50S ribosomal protein L31, putative, expressed
CL	1	29595888	EMMAX	7.37765e-07	-	-	-	intergenic_region	MODIFIER	LOC_Os01g51510-LOC_Os01g51520	LOC_Os01g51510 | expressed protein	LOC_Os01g51520 | expressed protein
LH	1	30655108	EMMAX	-	-	1.22741e-06	-	Promoter_upstream_gene_variant	MODIFIER	LOC_Os01g53350	LOC_Os01g53350 | anthocyanidin 5,3-O-glucosyltransferase, putative, expressed
LH	1	30732249	EMMAX	1.45231e-06	-	6.75188e-07	-	intergenic_region	MODIFIER	LOC_Os01g53500-LOC_Os01g53520	LOC_Os01g53500 | RING-H2 finger protein ATL2M, putative, expressed	LOC_Os01g53520 | reticulon domain containing protein, putative, expressed
LH	1	30732679	EMMAX	4.9391e-07	-	-	-	intergenic_region	MODIFIER	LOC_Os01g53500-LOC_Os01g53520	LOC_Os01g53500 | RING-H2 finger protein ATL2M, putative, expressed	LOC_Os01g53520 | reticulon domain containing protein, putative, expressed
LH	1	30785583	EMMAX	6.96011e-07	-	-	-	Promoter_upstream_gene_variant	MODIFIER	LOC_Os01g53620	LOC_Os01g53620 | expressed protein
LH	1	32155236	EMMAX	1.38468e-06	-	-	-	synonymous_variant	LOW	LOC_Os01g55840	LOC_Os01g55840 | retrotransposon protein, putative, unclassified, expressed
CL	1	34528948	EMMAX	1.27528e-06	-	-	-	intergenic_region	MODIFIER	LOC_Os01g59680-LOC_Os01g59690	LOC_Os01g59680 | NHL25, putative, expressed	LOC_Os01g59690 | OsFBX28 - F-box domain containing protein, expressed
CL	1	34777453	EMMAX	-	-	-	5.02382e-06	splice_region_variant&intron_variant	LOW	LOC_Os01g60120	LOC_Os01g60120 | transmembrane protein 56, putative, expressed
CL	1	38404944	EMMAX	7.03217e-07	-	-	-	intergenic_region	MODIFIER	LOC_Os01g66120-LOC_Os01g66130	LOC_Os01g66120 | No apical meristem protein, putative, expressed	LOC_Os01g66130 | armadillo/beta-catenin repeat family protein, putative, expressed
CL	1	38404964	EMMAX	1.44993e-06	-	-	-	intergenic_region	MODIFIER	LOC_Os01g66120-LOC_Os01g66130	LOC_Os01g66120 | No apical meristem protein, putative, expressed	LOC_Os01g66130 | armadillo/beta-catenin repeat family protein, putative, expressed
CL	1	38554246	EMMAX	1.0129e-06	-	-	-	intron_variant	MODIFIER	LOC_Os01g66379	LOC_Os01g66379 | expressed protein
CL	1	38560257	EMMAX	1.25792e-07	-	-	-	intergenic_region	MODIFIER	LOC_Os01g66400-LOC_Os01g66410	LOC_Os01g66400 | expressed protein	LOC_Os01g66410 | expressed protein
CL	1	38572842	EMMAX	-	2.50195e-06	-	-	intergenic_region	MODIFIER	LOC_Os01g66420-LOC_Os01g66440	LOC_Os01g66420 | PHD finger protein, putative, expressed	LOC_Os01g66440 | expressed protein
LH	1	42455177	EMMAX	-	-	2.30873e-06	-	intergenic_region	MODIFIER	LOC_Os01g73234-LOC_Os01g73240	LOC_Os01g73234 | thioredoxin, putative, expressed	LOC_Os01g73240 | expressed protein
LH	2	1825600	FarmCPU	3.27852e-07	-	-	-	missense_variant	MODERATE	LOC_Os02g04170	LOC_Os02g04170 | L-aspartate oxidase 1, putative, expressed
LH	2	1825600	EMMAX	5.17168e-07	-	-	-	missense_variant	MODERATE	LOC_Os02g04170	LOC_Os02g04170 | L-aspartate oxidase 1, putative, expressed
LH	2	1859229	EMMAX	1.68619e-06	-	-	-	Promoter_upstream_gene_variant	MODIFIER	LOC_Os02g04230	LOC_Os02g04230 | CGMC_MAPKCMGC_2.7 - CGMC includes CDA, MAPK, GSK3, and CLKC kinases, expressed
LH	2	1870491	EMMAX	9.66123e-07	-	-	-	intergenic_region	MODIFIER	LOC_Os02g04240-LOC_Os02g04250	LOC_Os02g04240 | wee1-like protein kinase, putative, expressed	LOC_Os02g04250 | glycosyltransferase, putative, expressed
LH	2	7754474	EMMAX	8.00119e-08	-	-	-	intergenic_region	MODIFIER	LOC_Os02g14160-LOC_Os02g14170	LOC_Os02g14160 | peroxidase precursor, putative, expressed	LOC_Os02g14170 | peroxidase precursor, putative, expressed
CL	2	7997434	EMMAX	-	3.11378e-06	-	-	Promoter_upstream_gene_variant	MODIFIER	LOC_Os02g14500	LOC_Os02g14500 | expressed protein
LH	2	8798300	EMMAX	-	-	-	4.82862e-06	intergenic_region	MODIFIER	LOC_Os02g15630-LOC_Os02g15640	LOC_Os02g15630 | retrotransposon protein, putative, unclassified, expressed	LOC_Os02g15640 | CAPIP1, putative, expressed
LH	2	8824383	EMMAX	-	-	-	4.82859e-06	intergenic_region	MODIFIER	LOC_Os02g15660-LOC_Os02g15670	LOC_Os02g15660 | tetratricopeptide repeat, putative, expressed	LOC_Os02g15670 | expressed protein
LH	2	10205812	FarmCPU	7.36194e-07	-	-	-	intergenic_region	MODIFIER	LOC_Os02g17690-LOC_Os02g17700	LOC_Os02g17690 | expressed protein	LOC_Os02g17700 | pyridine nucleotide-disulphide oxidoreductase domain containing protein, expressed
LH	2	10205812	EMMAX	8.93222e-07	-	-	-	intergenic_region	MODIFIER	LOC_Os02g17690-LOC_Os02g17700	LOC_Os02g17690 | expressed protein	LOC_Os02g17700 | pyridine nucleotide-disulphide oxidoreductase domain containing protein, expressed
LH	2	10354993	EMMAX	3.679e-07	-	-	-	intergenic_region	MODIFIER	LOC_Os02g17870-LOC_Os02g17880	LOC_Os02g17870 | microfibrillar-associated protein 1, putative, expressed	LOC_Os02g17880 | glycosyl hydrolases family 16, putative, expressed
CL	2	10394535	EMMAX	1.87128e-06	-	-	-	intergenic_region	MODIFIER	LOC_Os02g17940-LOC_Os02g17960	LOC_Os02g17940 | leucoanthocyanidin dioxygenase, putative, expressed	LOC_Os02g17960 | transposon protein, putative, CACTA, En/Spm sub-class, expressed
CL	2	10394692	FarmCPU	-	-	7.07715e-10	-	intergenic_region	MODIFIER	LOC_Os02g17940-LOC_Os02g17960	LOC_Os02g17940 | leucoanthocyanidin dioxygenase, putative, expressed	LOC_Os02g17960 | transposon protein, putative, CACTA, En/Spm sub-class, expressed
CL	2	10668079	FarmCPU	4.73907e-07	-	-	-	intergenic_region	MODIFIER	LOC_Os02g18340-LOC_Os02g18350	LOC_Os02g18340 | retrotransposon protein, putative, Ty3-gypsy subclass, expressed	LOC_Os02g18350 | expressed protein
RLH	2	17889517	FarmCPU	4.79911e-14	-	-	-	synonymous_variant	LOW	LOC_Os02g30114	LOC_Os02g30114 | expressed protein
CL	2	26239057	FarmCPU	-	-	2.52446e-12	-	intergenic_region	MODIFIER	LOC_Os02g43460-LOC_Os02g43470	LOC_Os02g43460 | required to maintain repression 1, putative, expressed	LOC_Os02g43470 | glutamate dehydrogenase protein, putative, expressed
LH	2	26672979	FarmCPU	-	-	9.22476e-07	-	intergenic_region	MODIFIER	LOC_Os02g44120-LOC_Os02g44124	LOC_Os02g44120 | ZOS2-13 - C2H2 zinc finger protein, expressed	LOC_Os02g44124 | retrotransposon protein, putative, unclassified, expressed
LH	2	31308998	FarmCPU	-	-	5.93934e-07	-	synonymous_variant	LOW	LOC_Os02g51170	LOC_Os02g51170 | expressed protein
LH	2	35722209	FarmCPU	-	2.2099e-06	-	-	intron_variant	MODIFIER	LOC_Os02g58410	LOC_Os02g58410 | expressed protein
LH	2	35723640	FarmCPU	-	9.13381e-07	-	-	intron_variant	MODIFIER	LOC_Os02g58410	LOC_Os02g58410 | expressed protein
LH	2	35723640	EMMAX	-	2.75406e-06	-	-	intron_variant	MODIFIER	LOC_Os02g58410	LOC_Os02g58410 | expressed protein
LH	2	35725039	FarmCPU	-	3.54092e-06	-	-	synonymous_variant	LOW	LOC_Os02g58410	LOC_Os02g58410 | expressed protein
LH	2	35725186	FarmCPU	-	9.27352e-07	-	-	intron_variant	MODIFIER	LOC_Os02g58410	LOC_Os02g58410 | expressed protein
RLH	2	35725186	FarmCPU	-	4.88869e-06	-	-	intron_variant	MODIFIER	LOC_Os02g58410	LOC_Os02g58410 | expressed protein
LH	2	35725186	EMMAX	-	1.67475e-06	-	-	intron_variant	MODIFIER	LOC_Os02g58410	LOC_Os02g58410 | expressed protein
LH	2	35725302	FarmCPU	-	2.61706e-06	-	-	intron_variant	MODIFIER	LOC_Os02g58410	LOC_Os02g58410 | expressed protein
LH	2	35725302	EMMAX	-	2.1347e-06	-	-	intron_variant	MODIFIER	LOC_Os02g58410	LOC_Os02g58410 | expressed protein
LH	2	35725772	FarmCPU	-	4.23361e-07	-	-	intron_variant	MODIFIER	LOC_Os02g58410	LOC_Os02g58410 | expressed protein
RLH	2	35725772	FarmCPU	-	3.53901e-06	-	-	intron_variant	MODIFIER	LOC_Os02g58410	LOC_Os02g58410 | expressed protein
LH	2	35725772	EMMAX	-	4.29394e-07	-	-	intron_variant	MODIFIER	LOC_Os02g58410	LOC_Os02g58410 | expressed protein
RLH	2	35725772	EMMAX	-	1.78876e-06	-	-	intron_variant	MODIFIER	LOC_Os02g58410	LOC_Os02g58410 | expressed protein
LH	2	35725799	FarmCPU	-	1.01366e-06	-	-	synonymous_variant	LOW	LOC_Os02g58410	LOC_Os02g58410 | expressed protein
RLH	2	35725799	FarmCPU	-	4.52353e-06	-	-	synonymous_variant	LOW	LOC_Os02g58410	LOC_Os02g58410 | expressed protein
LH	2	35725799	EMMAX	-	2.1527e-06	-	-	synonymous_variant	LOW	LOC_Os02g58410	LOC_Os02g58410 | expressed protein
RLH	2	35725799	EMMAX	-	4.5571e-06	-	-	synonymous_variant	LOW	LOC_Os02g58410	LOC_Os02g58410 | expressed protein
LH	2	35726576	FarmCPU	-	2.2099e-06	-	-	intron_variant	MODIFIER	LOC_Os02g58410	LOC_Os02g58410 | expressed protein
LH	2	35726576	EMMAX	2.07166e-06	-	-	-	intron_variant	MODIFIER	LOC_Os02g58410	LOC_Os02g58410 | expressed protein
LH	2	35727669	FarmCPU	-	3.34318e-06	-	-	synonymous_variant	LOW	LOC_Os02g58410	LOC_Os02g58410 | expressed protein
LH	2	35729644	FarmCPU	-	2.23684e-07	-	-	missense_variant	MODERATE	LOC_Os02g58410	LOC_Os02g58410 | expressed protein
RLH	2	35729644	FarmCPU	-	1.42578e-06	-	-	missense_variant	MODERATE	LOC_Os02g58410	LOC_Os02g58410 | expressed protein
LH	2	35729644	EMMAX	-	6.53812e-07	-	-	missense_variant	MODERATE	LOC_Os02g58410	LOC_Os02g58410 | expressed protein
RLH	2	35729644	EMMAX	-	2.43581e-06	-	-	missense_variant	MODERATE	LOC_Os02g58410	LOC_Os02g58410 | expressed protein
LH	2	35730671	FarmCPU	-	9.27352e-07	-	-	intergenic_region	MODIFIER	LOC_Os02g58410-LOC_Os02g58420	LOC_Os02g58410 | expressed protein	LOC_Os02g58420 | hypothetical protein
RLH	2	35730671	FarmCPU	-	4.88869e-06	-	-	intergenic_region	MODIFIER	LOC_Os02g58410-LOC_Os02g58420	LOC_Os02g58410 | expressed protein	LOC_Os02g58420 | hypothetical protein
LH	2	35730671	EMMAX	-	1.67475e-06	-	-	intergenic_region	MODIFIER	LOC_Os02g58410-LOC_Os02g58420	LOC_Os02g58410 | expressed protein	LOC_Os02g58420 | hypothetical protein
LH	2	35730789	FarmCPU	-	3.34318e-06	-	-	intergenic_region	MODIFIER	LOC_Os02g58410-LOC_Os02g58420	LOC_Os02g58410 | expressed protein	LOC_Os02g58420 | hypothetical protein
LH	2	35730796	FarmCPU	-	3.34318e-06	-	-	intergenic_region	MODIFIER	LOC_Os02g58410-LOC_Os02g58420	LOC_Os02g58410 | expressed protein	LOC_Os02g58420 | hypothetical protein
LH	2	35730802	FarmCPU	-	3.34318e-06	-	-	intergenic_region	MODIFIER	LOC_Os02g58410-LOC_Os02g58420	LOC_Os02g58410 | expressed protein	LOC_Os02g58420 | hypothetical protein
LH	2	35738946	FarmCPU	-	4.07765e-06	-	-	Promoter_upstream_gene_variant	MODIFIER	LOC_Os02g58440	LOC_Os02g58440 | zinc finger C-x8-C-x5-C-x3-H type family protein, expressed
LH	2	35738962	FarmCPU	-	9.27352e-07	-	-	Promoter_upstream_gene_variant	MODIFIER	LOC_Os02g58440	LOC_Os02g58440 | zinc finger C-x8-C-x5-C-x3-H type family protein, expressed
RLH	2	35738962	FarmCPU	-	4.88869e-06	-	-	Promoter_upstream_gene_variant	MODIFIER	LOC_Os02g58440	LOC_Os02g58440 | zinc finger C-x8-C-x5-C-x3-H type family protein, expressed
LH	2	35738962	EMMAX	-	1.67475e-06	-	-	Promoter_upstream_gene_variant	MODIFIER	LOC_Os02g58440	LOC_Os02g58440 | zinc finger C-x8-C-x5-C-x3-H type family protein, expressed
LH	2	35741003	FarmCPU	-	3.30985e-06	-	-	synonymous_variant	LOW	LOC_Os02g58440	LOC_Os02g58440 | zinc finger C-x8-C-x5-C-x3-H type family protein, expressed
LH	2	35741003	EMMAX	-	5.18509e-06	-	-	synonymous_variant	LOW	LOC_Os02g58440	LOC_Os02g58440 | zinc finger C-x8-C-x5-C-x3-H type family protein, expressed
LH	2	35741343	FarmCPU	-	2.86286e-06	-	-	synonymous_variant	LOW	LOC_Os02g58440	LOC_Os02g58440 | zinc finger C-x8-C-x5-C-x3-H type family protein, expressed
LH	2	35742299	FarmCPU	-	2.64834e-06	-	-	3_prime_UTR_variant	MODIFIER	LOC_Os02g58440	LOC_Os02g58440 | zinc finger C-x8-C-x5-C-x3-H type family protein, expressed
LH	2	35742366	FarmCPU	-	4.52702e-06	-	-	3_prime_UTR_variant	MODIFIER	LOC_Os02g58440	LOC_Os02g58440 | zinc finger C-x8-C-x5-C-x3-H type family protein, expressed
LH	2	35742366	EMMAX	-	4.30981e-06	-	-	3_prime_UTR_variant	MODIFIER	LOC_Os02g58440	LOC_Os02g58440 | zinc finger C-x8-C-x5-C-x3-H type family protein, expressed
LH	2	35742647	FarmCPU	-	4.90628e-06	-	-	3_prime_UTR_variant	MODIFIER	LOC_Os02g58440	LOC_Os02g58440 | zinc finger C-x8-C-x5-C-x3-H type family protein, expressed
LH	2	35743356	FarmCPU	1.32361e-12	2.67783e-06	-	-	intron_variant	MODIFIER	LOC_Os02g58450	LOC_Os02g58450 | uncharacterized ACR, COG1399 family protein, expressed
LH	2	35743356	EMMAX	6.0653e-09	4.40516e-06	-	-	intron_variant	MODIFIER	LOC_Os02g58450	LOC_Os02g58450 | uncharacterized ACR, COG1399 family protein, expressed
LH	2	35743740	FarmCPU	-	2.2099e-06	-	-	intron_variant	MODIFIER	LOC_Os02g58450	LOC_Os02g58450 | uncharacterized ACR, COG1399 family protein, expressed
LH	2	35743740	EMMAX	-	3.22198e-06	-	-	intron_variant	MODIFIER	LOC_Os02g58450	LOC_Os02g58450 | uncharacterized ACR, COG1399 family protein, expressed
LH	2	35744027	FarmCPU	-	2.50953e-06	-	-	intron_variant	MODIFIER	LOC_Os02g58450	LOC_Os02g58450 | uncharacterized ACR, COG1399 family protein, expressed
LH	2	35744027	EMMAX	-	5.29821e-06	-	-	intron_variant	MODIFIER	LOC_Os02g58450	LOC_Os02g58450 | uncharacterized ACR, COG1399 family protein, expressed
LH	2	35744356	FarmCPU	-	2.2099e-06	-	-	synonymous_variant	LOW	LOC_Os02g58450	LOC_Os02g58450 | uncharacterized ACR, COG1399 family protein, expressed
LH	2	35744400	FarmCPU	-	2.2099e-06	-	-	synonymous_variant	LOW	LOC_Os02g58450	LOC_Os02g58450 | uncharacterized ACR, COG1399 family protein, expressed
LH	2	35744400	EMMAX	-	3.22198e-06	-	-	synonymous_variant	LOW	LOC_Os02g58450	LOC_Os02g58450 | uncharacterized ACR, COG1399 family protein, expressed
LH	2	35747942	FarmCPU	-	1.89426e-06	-	-	intron_variant	MODIFIER	LOC_Os02g58460	LOC_Os02g58460 | beta-catenin-like protein 1, putative, expressed
LH	2	35747942	EMMAX	-	2.70246e-06	-	-	intron_variant	MODIFIER	LOC_Os02g58460	LOC_Os02g58460 | beta-catenin-like protein 1, putative, expressed
LH	2	35748072	FarmCPU	-	1.65648e-06	-	-	intron_variant	MODIFIER	LOC_Os02g58460	LOC_Os02g58460 | beta-catenin-like protein 1, putative, expressed
LH	2	35748072	EMMAX	3.59567e-07	4.19833e-06	-	-	intron_variant	MODIFIER	LOC_Os02g58460	LOC_Os02g58460 | beta-catenin-like protein 1, putative, expressed
LH	2	35748417	FarmCPU	-	4.93241e-06	-	-	intron_variant	MODIFIER	LOC_Os02g58460	LOC_Os02g58460 | beta-catenin-like protein 1, putative, expressed
LH	2	35748444	FarmCPU	-	2.25062e-06	-	-	intron_variant	MODIFIER	LOC_Os02g58460	LOC_Os02g58460 | beta-catenin-like protein 1, putative, expressed
LH	2	35748444	EMMAX	-	2.37833e-06	-	-	intron_variant	MODIFIER	LOC_Os02g58460	LOC_Os02g58460 | beta-catenin-like protein 1, putative, expressed
LH	2	35749028	FarmCPU	-	5.03203e-06	-	-	intron_variant	MODIFIER	LOC_Os02g58460	LOC_Os02g58460 | beta-catenin-like protein 1, putative, expressed
LH	2	35749732	FarmCPU	-	3.34318e-06	-	-	intron_variant	MODIFIER	LOC_Os02g58460	LOC_Os02g58460 | beta-catenin-like protein 1, putative, expressed
LH	2	35749984	FarmCPU	-	2.72236e-06	-	-	intron_variant	MODIFIER	LOC_Os02g58460	LOC_Os02g58460 | beta-catenin-like protein 1, putative, expressed
LH	2	35751193	FarmCPU	-	2.2099e-06	-	-	5_prime_UTR_variant	MODIFIER	LOC_Os02g58460	LOC_Os02g58460 | beta-catenin-like protein 1, putative, expressed
LH	2	35752003	FarmCPU	-	2.53256e-06	-	-	synonymous_variant	LOW	LOC_Os02g58470	LOC_Os02g58470 | expressed protein
LH	2	35752003	EMMAX	1.85806e-06	3.54838e-06	-	-	synonymous_variant	LOW	LOC_Os02g58470	LOC_Os02g58470 | expressed protein
LH	2	35752298	FarmCPU	-	2.89082e-07	-	-	intron_variant	MODIFIER	LOC_Os02g58470	LOC_Os02g58470 | expressed protein
RLH	2	35752298	FarmCPU	-	1.12325e-06	-	-	intron_variant	MODIFIER	LOC_Os02g58470	LOC_Os02g58470 | expressed protein
LH	2	35752298	EMMAX	-	4.2164e-07	-	-	intron_variant	MODIFIER	LOC_Os02g58470	LOC_Os02g58470 | expressed protein
RLH	2	35752298	EMMAX	-	8.91708e-07	-	-	intron_variant	MODIFIER	LOC_Os02g58470	LOC_Os02g58470 | expressed protein
LH	2	35752305	FarmCPU	-	2.2099e-06	-	-	intron_variant	MODIFIER	LOC_Os02g58470	LOC_Os02g58470 | expressed protein
LH	2	35752523	FarmCPU	-	4.61518e-06	-	-	intron_variant	MODIFIER	LOC_Os02g58470	LOC_Os02g58470 | expressed protein
LH	2	35752896	FarmCPU	-	1.62035e-06	-	-	intron_variant	MODIFIER	LOC_Os02g58470	LOC_Os02g58470 | expressed protein
LH	2	35752896	EMMAX	-	4.32136e-06	-	-	intron_variant	MODIFIER	LOC_Os02g58470	LOC_Os02g58470 | expressed protein
LH	2	35753154	FarmCPU	-	2.17564e-06	-	-	synonymous_variant	LOW	LOC_Os02g58470	LOC_Os02g58470 | expressed protein
LH	2	35753315	FarmCPU	-	2.2099e-06	-	-	synonymous_variant	LOW	LOC_Os02g58470	LOC_Os02g58470 | expressed protein
LH	2	35753315	EMMAX	8.65727e-07	3.22198e-06	-	-	synonymous_variant	LOW	LOC_Os02g58470	LOC_Os02g58470 | expressed protein
LH	2	35753451	FarmCPU	-	5.23691e-06	-	-	synonymous_variant	LOW	LOC_Os02g58470	LOC_Os02g58470 | expressed protein
LH	2	35753613	FarmCPU	-	2.2099e-06	-	-	5_prime_UTR_premature_start_codon_gain_variant	LOW	LOC_Os02g58470	LOC_Os02g58470 | expressed protein
LH	2	35753613	EMMAX	-	3.22198e-06	-	-	5_prime_UTR_premature_start_codon_gain_variant	LOW	LOC_Os02g58470	LOC_Os02g58470 | expressed protein
LH	2	35753957	FarmCPU	-	2.08765e-07	-	-	Promoter_upstream_gene_variant	MODIFIER	LOC_Os02g58470	LOC_Os02g58470 | expressed protein
LH	2	35753957	EMMAX	-	2.00394e-07	-	-	Promoter_upstream_gene_variant	MODIFIER	LOC_Os02g58470	LOC_Os02g58470 | expressed protein
LH	2	35756010	FarmCPU	-	2.56694e-06	-	-	synonymous_variant	LOW	LOC_Os02g58480	LOC_Os02g58480 | sucrose synthase, putative, expressed
LH	2	35756445	FarmCPU	-	1.92065e-06	-	-	intron_variant	MODIFIER	LOC_Os02g58480	LOC_Os02g58480 | sucrose synthase, putative, expressed
LH	2	35756445	EMMAX	-	3.05012e-06	-	-	intron_variant	MODIFIER	LOC_Os02g58480	LOC_Os02g58480 | sucrose synthase, putative, expressed
LH	2	35756509	FarmCPU	-	5.33286e-06	-	-	intron_variant	MODIFIER	LOC_Os02g58480	LOC_Os02g58480 | sucrose synthase, putative, expressed
LH	2	35758475	FarmCPU	-	2.86286e-06	-	-	intron_variant	MODIFIER	LOC_Os02g58480	LOC_Os02g58480 | sucrose synthase, putative, expressed
LH	2	35760678	EMMAX	-	4.79484e-06	-	-	intron_variant	MODIFIER	LOC_Os02g58480	LOC_Os02g58480 | sucrose synthase, putative, expressed
LH	2	35761818	FarmCPU	-	2.63503e-06	-	-	intron_variant	MODIFIER	LOC_Os02g58490	LOC_Os02g58490 | PINHEAD, putative, expressed
LH	2	35761818	EMMAX	3.50968e-07	2.45919e-06	-	-	intron_variant	MODIFIER	LOC_Os02g58490	LOC_Os02g58490 | PINHEAD, putative, expressed
LH	2	35762475	FarmCPU	-	1.44601e-06	-	-	synonymous_variant	LOW	LOC_Os02g58490	LOC_Os02g58490 | PINHEAD, putative, expressed
LH	2	35762475	EMMAX	1.42425e-06	4.4427e-06	-	-	synonymous_variant	LOW	LOC_Os02g58490	LOC_Os02g58490 | PINHEAD, putative, expressed
LH	2	35762944	FarmCPU	-	4.06279e-06	-	-	intron_variant	MODIFIER	LOC_Os02g58490	LOC_Os02g58490 | PINHEAD, putative, expressed
LH	2	35764919	FarmCPU	-	2.2099e-06	-	-	intron_variant	MODIFIER	LOC_Os02g58490	LOC_Os02g58490 | PINHEAD, putative, expressed
LH	2	35764919	EMMAX	-	3.22198e-06	-	-	intron_variant	MODIFIER	LOC_Os02g58490	LOC_Os02g58490 | PINHEAD, putative, expressed
LH	2	35765098	FarmCPU	-	5.26399e-06	-	-	intron_variant	MODIFIER	LOC_Os02g58490	LOC_Os02g58490 | PINHEAD, putative, expressed
LH	2	35765098	EMMAX	-	4.66425e-06	-	-	intron_variant	MODIFIER	LOC_Os02g58490	LOC_Os02g58490 | PINHEAD, putative, expressed
LH	2	35766995	FarmCPU	-	1.89426e-06	-	-	intron_variant	MODIFIER	LOC_Os02g58490	LOC_Os02g58490 | PINHEAD, putative, expressed
LH	2	35766995	EMMAX	-	2.70246e-06	-	-	intron_variant	MODIFIER	LOC_Os02g58490	LOC_Os02g58490 | PINHEAD, putative, expressed
LH	2	35767252	EMMAX	9.22107e-07	-	-	-	intron_variant	MODIFIER	LOC_Os02g58490	LOC_Os02g58490 | PINHEAD, putative, expressed
LH	2	35768567	FarmCPU	-	3.86018e-07	-	-	Promoter_upstream_gene_variant	MODIFIER	LOC_Os02g58490	LOC_Os02g58490 | PINHEAD, putative, expressed
RLH	2	35768567	FarmCPU	-	4.81183e-06	-	-	Promoter_upstream_gene_variant	MODIFIER	LOC_Os02g58490	LOC_Os02g58490 | PINHEAD, putative, expressed
LH	2	35768567	EMMAX	-	3.71012e-07	-	-	Promoter_upstream_gene_variant	MODIFIER	LOC_Os02g58490	LOC_Os02g58490 | PINHEAD, putative, expressed
RLH	2	35768567	EMMAX	-	2.5082e-06	-	-	Promoter_upstream_gene_variant	MODIFIER	LOC_Os02g58490	LOC_Os02g58490 | PINHEAD, putative, expressed
LH	2	35768609	FarmCPU	-	9.08473e-07	-	-	Promoter_upstream_gene_variant	MODIFIER	LOC_Os02g58490	LOC_Os02g58490 | PINHEAD, putative, expressed
LH	2	35768609	EMMAX	-	2.35076e-06	-	-	Promoter_upstream_gene_variant	MODIFIER	LOC_Os02g58490	LOC_Os02g58490 | PINHEAD, putative, expressed
LH	2	35768805	FarmCPU	-	4.12162e-06	-	-	Promoter_upstream_gene_variant	MODIFIER	LOC_Os02g58490	LOC_Os02g58490 | PINHEAD, putative, expressed
LH	2	35768812	FarmCPU	-	4.12162e-06	-	-	Promoter_upstream_gene_variant	MODIFIER	LOC_Os02g58490	LOC_Os02g58490 | PINHEAD, putative, expressed
LH	2	35769826	FarmCPU	-	2.81291e-06	-	-	intergenic_region	MODIFIER	LOC_Os02g58490-LOC_Os02g58500	LOC_Os02g58490 | PINHEAD, putative, expressed	LOC_Os02g58500 | phospholipase A2, putative, expressed
LH	2	35769826	EMMAX	-	3.50184e-06	-	-	intergenic_region	MODIFIER	LOC_Os02g58490-LOC_Os02g58500	LOC_Os02g58490 | PINHEAD, putative, expressed	LOC_Os02g58500 | phospholipase A2, putative, expressed
LH	2	35769943	FarmCPU	-	1.33475e-06	-	-	intergenic_region	MODIFIER	LOC_Os02g58490-LOC_Os02g58500	LOC_Os02g58490 | PINHEAD, putative, expressed	LOC_Os02g58500 | phospholipase A2, putative, expressed
LH	2	35770044	EMMAX	-	2.87364e-06	-	-	intergenic_region	MODIFIER	LOC_Os02g58490-LOC_Os02g58500	LOC_Os02g58490 | PINHEAD, putative, expressed	LOC_Os02g58500 | phospholipase A2, putative, expressed
LH	2	35770236	FarmCPU	-	2.2099e-06	-	-	intergenic_region	MODIFIER	LOC_Os02g58490-LOC_Os02g58500	LOC_Os02g58490 | PINHEAD, putative, expressed	LOC_Os02g58500 | phospholipase A2, putative, expressed
LH	2	35770236	EMMAX	-	3.22198e-06	-	-	intergenic_region	MODIFIER	LOC_Os02g58490-LOC_Os02g58500	LOC_Os02g58490 | PINHEAD, putative, expressed	LOC_Os02g58500 | phospholipase A2, putative, expressed
LH	2	35770997	FarmCPU	-	3.34318e-06	-	-	3_prime_UTR_variant	MODIFIER	LOC_Os02g58500	LOC_Os02g58500 | phospholipase A2, putative, expressed
LH	2	35772123	FarmCPU	-	3.66878e-06	-	-	5_prime_UTR_variant	MODIFIER	LOC_Os02g58500	LOC_Os02g58500 | phospholipase A2, putative, expressed
LH	2	35772137	FarmCPU	-	2.76698e-06	-	-	Promoter_upstream_gene_variant	MODIFIER	LOC_Os02g58500	LOC_Os02g58500 | phospholipase A2, putative, expressed
LH	2	35777570	EMMAX	1.96408e-06	-	-	-	intergenic_region	MODIFIER	LOC_Os02g58520-LOC_Os02g58530	LOC_Os02g58520 | CAMK_CAMK_like.16 - CAMK includes calcium/calmodulin depedent protein kinases, expressed	LOC_Os02g58530 | transporter family protein, putative, expressed
LH	2	35782922	FarmCPU	-	3.45478e-06	-	-	intergenic_region	MODIFIER	LOC_Os02g58530-LOC_Os02g58540	LOC_Os02g58530 | transporter family protein, putative, expressed	LOC_Os02g58540 | RING-H2 finger protein, putative, expressed
LH	2	35782922	EMMAX	1.49168e-06	-	-	-	intergenic_region	MODIFIER	LOC_Os02g58530-LOC_Os02g58540	LOC_Os02g58530 | transporter family protein, putative, expressed	LOC_Os02g58540 | RING-H2 finger protein, putative, expressed
LH	2	35787981	EMMAX	-	4.18437e-06	-	-	Promoter_upstream_gene_variant	MODIFIER	LOC_Os02g58550	LOC_Os02g58550 | chloroplast channel forming outer membrane protein, putative, expressed
LH	2	35787985	EMMAX	-	4.18437e-06	-	-	Promoter_upstream_gene_variant	MODIFIER	LOC_Os02g58550	LOC_Os02g58550 | chloroplast channel forming outer membrane protein, putative, expressed
LH	2	35788038	FarmCPU	-	3.72276e-07	-	-	Promoter_upstream_gene_variant	MODIFIER	LOC_Os02g58550	LOC_Os02g58550 | chloroplast channel forming outer membrane protein, putative, expressed
LH	2	35788038	EMMAX	9.70135e-08	3.34297e-07	-	-	Promoter_upstream_gene_variant	MODIFIER	LOC_Os02g58550	LOC_Os02g58550 | chloroplast channel forming outer membrane protein, putative, expressed
RLH	2	35788038	EMMAX	-	2.33843e-06	-	-	Promoter_upstream_gene_variant	MODIFIER	LOC_Os02g58550	LOC_Os02g58550 | chloroplast channel forming outer membrane protein, putative, expressed
LH	2	35788095	FarmCPU	-	6.85877e-07	-	-	Promoter_upstream_gene_variant	MODIFIER	LOC_Os02g58550	LOC_Os02g58550 | chloroplast channel forming outer membrane protein, putative, expressed
LH	2	35788095	EMMAX	-	1.77182e-06	-	-	Promoter_upstream_gene_variant	MODIFIER	LOC_Os02g58550	LOC_Os02g58550 | chloroplast channel forming outer membrane protein, putative, expressed
RLH	2	35788095	EMMAX	-	4.52561e-06	-	-	Promoter_upstream_gene_variant	MODIFIER	LOC_Os02g58550	LOC_Os02g58550 | chloroplast channel forming outer membrane protein, putative, expressed
LH	2	35788103	FarmCPU	-	1.19354e-06	-	-	Promoter_upstream_gene_variant	MODIFIER	LOC_Os02g58550	LOC_Os02g58550 | chloroplast channel forming outer membrane protein, putative, expressed
LH	2	35788103	EMMAX	5.87241e-07	2.50703e-06	-	-	Promoter_upstream_gene_variant	MODIFIER	LOC_Os02g58550	LOC_Os02g58550 | chloroplast channel forming outer membrane protein, putative, expressed
LH	2	35788278	FarmCPU	-	2.86116e-07	-	-	Promoter_upstream_gene_variant	MODIFIER	LOC_Os02g58550	LOC_Os02g58550 | chloroplast channel forming outer membrane protein, putative, expressed
LH	2	35788278	EMMAX	4.79552e-07	5.64467e-07	-	-	Promoter_upstream_gene_variant	MODIFIER	LOC_Os02g58550	LOC_Os02g58550 | chloroplast channel forming outer membrane protein, putative, expressed
RLH	2	35788278	EMMAX	-	5.12127e-06	-	-	Promoter_upstream_gene_variant	MODIFIER	LOC_Os02g58550	LOC_Os02g58550 | chloroplast channel forming outer membrane protein, putative, expressed
LH	2	35788292	FarmCPU	-	1.21082e-06	-	-	Promoter_upstream_gene_variant	MODIFIER	LOC_Os02g58550	LOC_Os02g58550 | chloroplast channel forming outer membrane protein, putative, expressed
LH	2	35788292	EMMAX	1.26421e-06	-	-	-	Promoter_upstream_gene_variant	MODIFIER	LOC_Os02g58550	LOC_Os02g58550 | chloroplast channel forming outer membrane protein, putative, expressed
LH	2	35788298	FarmCPU	-	3.40143e-07	-	-	Promoter_upstream_gene_variant	MODIFIER	LOC_Os02g58550	LOC_Os02g58550 | chloroplast channel forming outer membrane protein, putative, expressed
LH	2	35788329	FarmCPU	-	4.2114e-06	-	-	Promoter_upstream_gene_variant	MODIFIER	LOC_Os02g58550	LOC_Os02g58550 | chloroplast channel forming outer membrane protein, putative, expressed
LH	2	35788329	EMMAX	1.34816e-06	2.27543e-06	-	-	Promoter_upstream_gene_variant	MODIFIER	LOC_Os02g58550	LOC_Os02g58550 | chloroplast channel forming outer membrane protein, putative, expressed
LH	2	35788381	FarmCPU	-	2.49038e-06	-	-	Promoter_upstream_gene_variant	MODIFIER	LOC_Os02g58550	LOC_Os02g58550 | chloroplast channel forming outer membrane protein, putative, expressed
LH	2	35788381	EMMAX	-	2.51151e-06	-	-	Promoter_upstream_gene_variant	MODIFIER	LOC_Os02g58550	LOC_Os02g58550 | chloroplast channel forming outer membrane protein, putative, expressed
LH	2	35788443	FarmCPU	-	2.35613e-06	-	-	Promoter_upstream_gene_variant	MODIFIER	LOC_Os02g58550	LOC_Os02g58550 | chloroplast channel forming outer membrane protein, putative, expressed
LH	2	35788443	EMMAX	-	1.89925e-06	-	-	Promoter_upstream_gene_variant	MODIFIER	LOC_Os02g58550	LOC_Os02g58550 | chloroplast channel forming outer membrane protein, putative, expressed
LH	2	35788768	FarmCPU	-	3.76283e-07	-	-	Promoter_upstream_gene_variant	MODIFIER	LOC_Os02g58550	LOC_Os02g58550 | chloroplast channel forming outer membrane protein, putative, expressed
LH	2	35788768	EMMAX	1.80605e-07	2.46098e-07	-	-	Promoter_upstream_gene_variant	MODIFIER	LOC_Os02g58550	LOC_Os02g58550 | chloroplast channel forming outer membrane protein, putative, expressed
RLH	2	35788768	EMMAX	-	1.96365e-06	-	-	Promoter_upstream_gene_variant	MODIFIER	LOC_Os02g58550	LOC_Os02g58550 | chloroplast channel forming outer membrane protein, putative, expressed
LH	2	35788902	FarmCPU	-	3.43489e-06	-	-	intergenic_region	MODIFIER	LOC_Os02g58550-LOC_Os02g58554	LOC_Os02g58550 | chloroplast channel forming outer membrane protein, putative, expressed	LOC_Os02g58554 | expressed protein
LH	2	35788902	EMMAX	-	2.73598e-06	-	-	intergenic_region	MODIFIER	LOC_Os02g58550-LOC_Os02g58554	LOC_Os02g58550 | chloroplast channel forming outer membrane protein, putative, expressed	LOC_Os02g58554 | expressed protein
LH	2	35788954	FarmCPU	-	5.30319e-06	-	-	intergenic_region	MODIFIER	LOC_Os02g58550-LOC_Os02g58554	LOC_Os02g58550 | chloroplast channel forming outer membrane protein, putative, expressed	LOC_Os02g58554 | expressed protein
LH	2	35788954	EMMAX	2.52315e-07	3.08749e-06	-	-	intergenic_region	MODIFIER	LOC_Os02g58550-LOC_Os02g58554	LOC_Os02g58550 | chloroplast channel forming outer membrane protein, putative, expressed	LOC_Os02g58554 | expressed protein
LH	2	35789015	FarmCPU	-	2.22709e-06	-	-	intergenic_region	MODIFIER	LOC_Os02g58550-LOC_Os02g58554	LOC_Os02g58550 | chloroplast channel forming outer membrane protein, putative, expressed	LOC_Os02g58554 | expressed protein
LH	2	35789015	EMMAX	1.02516e-06	2.62661e-06	-	-	intergenic_region	MODIFIER	LOC_Os02g58550-LOC_Os02g58554	LOC_Os02g58550 | chloroplast channel forming outer membrane protein, putative, expressed	LOC_Os02g58554 | expressed protein
LH	2	35789183	FarmCPU	-	4.97299e-06	-	-	Promoter_upstream_gene_variant	MODIFIER	LOC_Os02g58554	LOC_Os02g58554 | expressed protein
LH	2	35789183	EMMAX	9.61089e-07	-	-	-	Promoter_upstream_gene_variant	MODIFIER	LOC_Os02g58554	LOC_Os02g58554 | expressed protein
LH	2	35789371	FarmCPU	-	2.50625e-06	-	-	Promoter_upstream_gene_variant	MODIFIER	LOC_Os02g58554	LOC_Os02g58554 | expressed protein
LH	2	35789371	EMMAX	-	1.7828e-06	-	-	Promoter_upstream_gene_variant	MODIFIER	LOC_Os02g58554	LOC_Os02g58554 | expressed protein
LH	2	35789419	FarmCPU	-	3.81031e-06	-	-	Promoter_upstream_gene_variant	MODIFIER	LOC_Os02g58554	LOC_Os02g58554 | expressed protein
LH	2	35789419	EMMAX	-	1.76621e-06	-	-	Promoter_upstream_gene_variant	MODIFIER	LOC_Os02g58554	LOC_Os02g58554 | expressed protein
LH	2	35789463	EMMAX	-	3.98718e-06	-	-	Promoter_upstream_gene_variant	MODIFIER	LOC_Os02g58554	LOC_Os02g58554 | expressed protein
LH	2	35789537	FarmCPU	-	2.68585e-06	-	-	Promoter_upstream_gene_variant	MODIFIER	LOC_Os02g58554	LOC_Os02g58554 | expressed protein
LH	2	35789537	EMMAX	7.12069e-07	1.1922e-06	-	-	Promoter_upstream_gene_variant	MODIFIER	LOC_Os02g58554	LOC_Os02g58554 | expressed protein
LH	2	35789622	FarmCPU	-	4.3356e-06	-	-	Promoter_upstream_gene_variant	MODIFIER	LOC_Os02g58554	LOC_Os02g58554 | expressed protein
LH	2	35789622	EMMAX	-	2.98618e-06	-	-	Promoter_upstream_gene_variant	MODIFIER	LOC_Os02g58554	LOC_Os02g58554 | expressed protein
LH	2	35789770	FarmCPU	-	4.26896e-06	-	-	Promoter_upstream_gene_variant	MODIFIER	LOC_Os02g58554	LOC_Os02g58554 | expressed protein
LH	2	35789935	FarmCPU	-	3.61902e-06	-	-	Promoter_upstream_gene_variant	MODIFIER	LOC_Os02g58554	LOC_Os02g58554 | expressed protein
LH	2	35789935	EMMAX	1.71745e-06	-	-	-	Promoter_upstream_gene_variant	MODIFIER	LOC_Os02g58554	LOC_Os02g58554 | expressed protein
LH	2	35791429	FarmCPU	-	3.64796e-06	-	-	missense_variant	MODERATE	LOC_Os02g58554	LOC_Os02g58554 | expressed protein
LH	2	35792271	FarmCPU	-	3.64796e-06	-	-	intron_variant	MODIFIER	LOC_Os02g58554	LOC_Os02g58554 | expressed protein
LH	2	35793398	FarmCPU	-	1.76879e-06	-	-	intron_variant	MODIFIER	LOC_Os02g58554	LOC_Os02g58554 | expressed protein
LH	2	35793398	EMMAX	5.95993e-07	1.39882e-06	-	-	intron_variant	MODIFIER	LOC_Os02g58554	LOC_Os02g58554 | expressed protein
LH	2	35795440	EMMAX	9.55817e-07	3.05541e-06	-	-	intron_variant	MODIFIER	LOC_Os02g58554	LOC_Os02g58554 | expressed protein
LH	2	35797569	FarmCPU	-	3.08437e-06	-	-	Promoter_upstream_gene_variant	MODIFIER	LOC_Os02g58560	LOC_Os02g58560 | 1,3-beta-glucan synthase component, putative, expressed
LH	2	35797569	EMMAX	-	2.11358e-06	-	-	Promoter_upstream_gene_variant	MODIFIER	LOC_Os02g58560	LOC_Os02g58560 | 1,3-beta-glucan synthase component, putative, expressed
LH	2	35799490	FarmCPU	-	1.62533e-06	-	-	splice_region_variant&intron_variant	LOW	LOC_Os02g58560	LOC_Os02g58560 | 1,3-beta-glucan synthase component, putative, expressed
LH	2	35799490	EMMAX	-	1.42554e-06	-	-	splice_region_variant&intron_variant	LOW	LOC_Os02g58560	LOC_Os02g58560 | 1,3-beta-glucan synthase component, putative, expressed
LH	2	35800083	FarmCPU	-	3.64796e-06	-	-	intron_variant	MODIFIER	LOC_Os02g58560	LOC_Os02g58560 | 1,3-beta-glucan synthase component, putative, expressed
LH	2	35800083	EMMAX	-	1.91271e-06	-	-	intron_variant	MODIFIER	LOC_Os02g58560	LOC_Os02g58560 | 1,3-beta-glucan synthase component, putative, expressed
LH	2	35801198	FarmCPU	-	5.30319e-06	-	-	intron_variant	MODIFIER	LOC_Os02g58560	LOC_Os02g58560 | 1,3-beta-glucan synthase component, putative, expressed
LH	2	35801198	EMMAX	6.29428e-07	3.95002e-06	-	-	intron_variant	MODIFIER	LOC_Os02g58560	LOC_Os02g58560 | 1,3-beta-glucan synthase component, putative, expressed
LH	2	35803021	EMMAX	-	4.62409e-06	-	-	synonymous_variant	LOW	LOC_Os02g58560	LOC_Os02g58560 | 1,3-beta-glucan synthase component, putative, expressed
LH	2	35803572	FarmCPU	-	1.46661e-06	-	-	intron_variant	MODIFIER	LOC_Os02g58560	LOC_Os02g58560 | 1,3-beta-glucan synthase component, putative, expressed
LH	2	35803572	EMMAX	2.95117e-07	1.49237e-06	-	-	intron_variant	MODIFIER	LOC_Os02g58560	LOC_Os02g58560 | 1,3-beta-glucan synthase component, putative, expressed
LH	2	35804160	FarmCPU	-	1.02517e-06	-	-	3_prime_UTR_variant	MODIFIER	LOC_Os02g58560	LOC_Os02g58560 | 1,3-beta-glucan synthase component, putative, expressed
LH	2	35804160	EMMAX	-	1.26794e-06	-	-	3_prime_UTR_variant	MODIFIER	LOC_Os02g58560	LOC_Os02g58560 | 1,3-beta-glucan synthase component, putative, expressed
LH	3	8535796	EMMAX	7.42609e-07	-	-	-	intergenic_region	MODIFIER	LOC_Os03g15530-LOC_Os03g15540	LOC_Os03g15530 | expressed protein	LOC_Os03g15540 | HEAT repeat family protein, putative, expressed
LH	3	8861124	EMMAX	1.29864e-06	-	-	-	intergenic_region	MODIFIER	LOC_Os03g16070-LOC_Os03g16080	LOC_Os03g16070 | expressed protein	LOC_Os03g16080 | mitochondrial carrier protein, putative, expressed
LH	3	8861156	EMMAX	2.08987e-07	-	-	-	intergenic_region	MODIFIER	LOC_Os03g16070-LOC_Os03g16080	LOC_Os03g16070 | expressed protein	LOC_Os03g16080 | mitochondrial carrier protein, putative, expressed
LH	3	12621209	EMMAX	4.19819e-07	-	-	-	intergenic_region	MODIFIER	LOC_Os03g22020-LOC_Os03g22030	LOC_Os03g22020 | peroxidase precursor, putative, expressed	LOC_Os03g22030 | expressed protein
LH	3	12636086	EMMAX	2.73932e-07	-	-	-	Promoter_upstream_gene_variant	MODIFIER	LOC_Os03g22050	LOC_Os03g22050 | CAMK_KIN1/SNF1/Nim1_like.16 - CAMK includes calcium/calmodulin depedent protein kinases, expressed
LH	3	12664081	EMMAX	5.34454e-07	-	-	-	missense_variant	MODERATE	LOC_Os03g22100	LOC_Os03g22100 | retrotransposon protein, putative, Ty1-copia subclass, expressed
LH	3	12670048	EMMAX	3.26594e-07	-	-	-	intergenic_region	MODIFIER	LOC_Os03g22110-LOC_Os03g22120	LOC_Os03g22110 | zinc finger, C3HC4 type domain containing protein, expressed	LOC_Os03g22120 | sucrose synthase, putative, expressed
LH	3	12670261	EMMAX	7.45253e-07	-	-	-	intergenic_region	MODIFIER	LOC_Os03g22110-LOC_Os03g22120	LOC_Os03g22110 | zinc finger, C3HC4 type domain containing protein, expressed	LOC_Os03g22120 | sucrose synthase, putative, expressed
LH	3	16090936	EMMAX	1.374e-06	-	-	-	intergenic_region	MODIFIER	LOC_Os03g28000-LOC_Os03g28010	LOC_Os03g28000 | expressed protein	LOC_Os03g28010 | retrotransposon protein, putative, unclassified, expressed
RLH	3	16214232	EMMAX	-	-	9.47559e-07	-	Promoter_upstream_gene_variant	MODIFIER	LOC_Os03g28170	LOC_Os03g28170 | expressed protein
CL	3	16273867	FarmCPU	-	-	9.56898e-07	-	intergenic_region	MODIFIER	LOC_Os03g28280-LOC_Os03g28289	LOC_Os03g28280 | expressed protein	LOC_Os03g28289 | expressed protein
LH	3	17123942	EMMAX	2.92076e-07	-	-	-	intergenic_region	MODIFIER	LOC_Os03g30010-LOC_Os03g30020	LOC_Os03g30010 | hypothetical protein	LOC_Os03g30020 | expressed protein
LH	3	17178392	EMMAX	2.03855e-06	-	-	-	intergenic_region	MODIFIER	LOC_Os03g30092-LOC_Os03g30100	LOC_Os03g30092 | expressed protein	LOC_Os03g30100 | retrotransposon protein, putative, unclassified, expressed
LH	3	17205933	EMMAX	2.83821e-07	-	-	-	intergenic_region	MODIFIER	LOC_Os03g30120-LOC_Os03g30130	LOC_Os03g30120 | expressed protein	LOC_Os03g30130 | phospholipase C, putative, expressed
LH	3	17276924	EMMAX	2.08123e-06	-	-	-	intron_variant	MODIFIER	LOC_Os03g30270	LOC_Os03g30270 | retrotransposon, putative, centromere-specific, expressed
LH	3	17278798	EMMAX	4.96499e-09	-	-	-	stop_gained	HIGH	LOC_Os03g30280	LOC_Os03g30280 | retrotransposon protein, putative, unclassified, expressed
LH	3	17306430	EMMAX	2.14258e-06	-	-	-	intergenic_region	MODIFIER	LOC_Os03g30334-LOC_Os03g30350	LOC_Os03g30334 | expressed protein	LOC_Os03g30350 | retrotransposon protein, putative, unclassified, expressed
LH	3	17314935	EMMAX	5.89746e-07	-	-	-	intron_variant	MODIFIER	LOC_Os03g30360	LOC_Os03g30360 | retrotransposon protein, putative, unclassified, expressed
LH	3	17334196	EMMAX	7.94836e-08	-	-	-	intergenic_region	MODIFIER	LOC_Os03g30390-LOC_Os03g30400	LOC_Os03g30390 | transposon protein, putative, CACTA, En/Spm sub-class, expressed	LOC_Os03g30400 | early light-induced protein, chloroplast precursor, putative, expressed
LH	3	17338308	EMMAX	1.7011e-07	-	-	-	intergenic_region	MODIFIER	LOC_Os03g30400-LOC_Os03g30410	LOC_Os03g30400 | early light-induced protein, chloroplast precursor, putative, expressed	LOC_Os03g30410 | expressed protein
LH	3	17340764	EMMAX	1.68612e-06	-	-	-	synonymous_variant	LOW	LOC_Os03g30420	LOC_Os03g30420 | cytochrome P450, putative, expressed
LH	3	18531371	EMMAX	1.58118e-06	-	-	-	3_prime_UTR_variant	MODIFIER	LOC_Os03g32400	LOC_Os03g32400 | expressed protein
RLH	3	22062214	FarmCPU	4.18238e-09	-	-	-	intergenic_region	MODIFIER	LOC_Os03g39660-LOC_Os03g39670	LOC_Os03g39660 | expressed protein	LOC_Os03g39670 | retrotransposon protein, putative, unclassified
LH	3	26711735	EMMAX	1.70304e-07	-	-	-	intergenic_region	MODIFIER	LOC_Os03g47190-LOC_Os03g47200	LOC_Os03g47190 | expressed protein	LOC_Os03g47200 | bZIP transcription factor domain containing protein, expressed
CL	3	26756504	EMMAX	-	4.49907e-06	-	-	intergenic_region	MODIFIER	LOC_Os03g47300-LOC_Os03g47310	LOC_Os03g47300 | expressed protein	LOC_Os03g47310 | transposon protein, putative, CACTA, En/Spm sub-class, expressed
CL	3	26756510	EMMAX	-	4.49907e-06	-	-	intergenic_region	MODIFIER	LOC_Os03g47300-LOC_Os03g47310	LOC_Os03g47300 | expressed protein	LOC_Os03g47310 | transposon protein, putative, CACTA, En/Spm sub-class, expressed
LH	3	26828528	EMMAX	7.54236e-07	-	-	-	intergenic_region	MODIFIER	LOC_Os03g47460-LOC_Os03g47470	LOC_Os03g47460 | ribosome inactivating protein, putative, expressed	LOC_Os03g47470 | STE_PAK_Ste20_STLK.4 - STE kinases include homologs to sterile 7, sterile 11 and sterile 20 from yeast, expressed
LH	3	31995886	EMMAX	1.0699e-07	-	-	-	intergenic_region	MODIFIER	LOC_Os03g56140-LOC_Os03g56160	LOC_Os03g56140 | homeobox protein rough sheath 1, putative, expressed	LOC_Os03g56160 | lectin-like receptor kinase 7, putative, expressed
LH	3	31995887	EMMAX	7.07067e-08	-	-	-	intergenic_region	MODIFIER	LOC_Os03g56140-LOC_Os03g56160	LOC_Os03g56140 | homeobox protein rough sheath 1, putative, expressed	LOC_Os03g56160 | lectin-like receptor kinase 7, putative, expressed
RLH	3	33211402	FarmCPU	-	-	-	9.29051e-07	intergenic_region	MODIFIER	LOC_Os03g58290-LOC_Os03g58300	LOC_Os03g58290 | indole-3-glycerol phosphate lyase, chloroplast precursor, putative, expressed	LOC_Os03g58300 | indole-3-glycerol phosphate lyase, chloroplast precursor, putative, expressed
LH	4	4355163	FarmCPU	-	1.41344e-06	-	-	missense_variant	MODERATE	LOC_Os04g08190	LOC_Os04g08190 | expressed protein
CL	4	5153740	FarmCPU	-	-	4.53255e-07	-	intergenic_region	MODIFIER	LOC_Os04g09590-LOC_Os04g09604	LOC_Os04g09590 | transferase family protein, putative, expressed	LOC_Os04g09604 | O-methyltransferase, putative, expressed
LH	4	8265823	EMMAX	-	-	-	5.9455e-06	intron_variant	MODIFIER	LOC_Os04g14710	LOC_Os04g14710 | flavin-containing monooxygenase family protein, putative, expressed
RLH	4	9676399	FarmCPU	-	-	-	4.52714e-06	intergenic_region	MODIFIER	LOC_Os04g17660-LOC_Os04g17669	LOC_Os04g17660 | rhodanese-like domain containing protein, putative, expressed	LOC_Os04g17669 | expressed protein
LH	4	13706377	EMMAX	1.91132e-06	-	-	-	stop_gained	HIGH	LOC_Os04g23980	LOC_Os04g23980 | retrotransposon protein, putative, unclassified, expressed
RLH	4	17255541	FarmCPU	5.83855e-07	-	-	-	intergenic_region	MODIFIER	LOC_Os04g29080-LOC_Os04g29090	LOC_Os04g29080 | hypothetical protein	LOC_Os04g29090 | FAD-binding and arabino-lactone oxidase domains containing protein, putative, expressed
CL	4	22453244	EMMAX	-	1.25264e-06	-	-	Promoter_upstream_gene_variant	MODIFIER	LOC_Os04g37770	LOC_Os04g37770 | transposon protein, putative, CACTA, En/Spm sub-class, expressed
LH	4	26590047	FarmCPU	4.18532e-10	-	-	-	intergenic_region	MODIFIER	LOC_Os04g44940-LOC_Os04g44950	LOC_Os04g44940 | hypothetical protein	LOC_Os04g44950 | short-chain dehydrogenase/reductase, putative, expressed
LH	4	28421764	FarmCPU	-	-	1.89686e-07	-	intergenic_region	MODIFIER	LOC_Os04g47860-LOC_Os04g47870	LOC_Os04g47860 | ZOS4-11 - C2H2 zinc finger protein, expressed	LOC_Os04g47870 | PINHEAD, putative, expressed
LH	4	30455655	EMMAX	8.65815e-07	-	-	-	missense_variant	MODERATE	LOC_Os04g51420	LOC_Os04g51420 | transposon protein, putative, unclassified, expressed
LH	4	30479041	EMMAX	1.47721e-06	-	-	-	Promoter_upstream_gene_variant	MODIFIER	LOC_Os04g51454	LOC_Os04g51454 | expressed protein
CL	4	33449060	FarmCPU	1.22019e-06	-	-	-	intergenic_region	MODIFIER	LOC_Os04g56150-LOC_Os04g56160	LOC_Os04g56150 | AP2 domain containing protein, expressed	LOC_Os04g56160 | plasma membrane ATPase, putative, expressed
CL	5	948592	FarmCPU	-	-	1.19804e-06	-	missense_variant	MODERATE	LOC_Os05g02680	LOC_Os05g02680 | nuclear factor related to kappa-B-binding protein, related, putative, expressed
LH	5	9256599	EMMAX	6.47858e-07	-	-	-	intergenic_region	MODIFIER	LOC_Os05g16340-LOC_Os05g16350	LOC_Os05g16340 | transposon protein, putative, CACTA, En/Spm sub-class	LOC_Os05g16350 | transposon protein, putative, CACTA, En/Spm sub-class, expressed
LH	5	17797102	FarmCPU	-	-	-	3.38673e-08	intergenic_region	MODIFIER	LOC_Os05g30730-LOC_Os05g30740	LOC_Os05g30730 | expressed protein	LOC_Os05g30740 | C2 domain containing protein, putative, expressed
LH	5	28064615	FarmCPU	6.03382e-08	-	-	-	intergenic_region	MODIFIER	LOC_Os05g48920-LOC_Os05g48930	LOC_Os05g48920 | retrotransposon protein, putative, unclassified	LOC_Os05g48930 | OsGrx_S2 - glutaredoxin subgroup III, expressed
LH	5	28877805	EMMAX	1.76825e-09	-	-	-	Promoter_upstream_gene_variant	MODIFIER	LOC_Os05g50380	LOC_Os05g50380 | glucose-1-phosphate adenylyltransferase large subunit, chloroplast precursor, putative, expressed
LH	5	28899770	EMMAX	1.21091e-06	-	-	-	intron_variant	MODIFIER	LOC_Os05g50420	LOC_Os05g50420 | retrotransposon protein, putative, unclassified, expressed
RLH	5	28939653	FarmCPU	-	4.41233e-06	-	-	Promoter_upstream_gene_variant	MODIFIER	LOC_Os05g50480	LOC_Os05g50480 | protein of unknown function DUF1296 domain containing protein, expressed
CL	6	1153212	FarmCPU	1.03394e-11	-	-	-	intergenic_region	MODIFIER	LOC_Os06g03110-LOC_Os06g03120	LOC_Os06g03110 | expressed protein	LOC_Os06g03120 | aspartic proteinase nepenthesin-2 precursor, putative, expressed
CL	6	1153212	EMMAX	2.16563e-07	-	-	-	intergenic_region	MODIFIER	LOC_Os06g03110-LOC_Os06g03120	LOC_Os06g03110 | expressed protein	LOC_Os06g03120 | aspartic proteinase nepenthesin-2 precursor, putative, expressed
RLH	6	1913825	FarmCPU	-	-	-	1.30535e-06	Promoter_upstream_gene_variant	MODIFIER	LOC_Os06g04460	LOC_Os06g04460 | hypersensitive-induced response protein, putative, expressed
LH	6	6835180	EMMAX	4.26821e-07	-	-	-	intergenic_region	MODIFIER	LOC_Os06g12590-LOC_Os06g12600	LOC_Os06g12590 | protein kinase, putative, expressed	LOC_Os06g12600 | kinase, pfkB family, putative, expressed
CL	6	8917680	FarmCPU	-	-	9.94834e-07	-	5_prime_UTR_variant	MODIFIER	LOC_Os06g15730	LOC_Os06g15730 | expressed protein
LH	6	15191001	FarmCPU	-	-	-	1.73509e-07	intron_variant	MODIFIER	LOC_Os06g25950	LOC_Os06g25950 | expressed protein
LH	6	22528786	EMMAX	1.79202e-07	-	-	-	missense_variant	MODERATE	LOC_Os06g38090	LOC_Os06g38090 | transposon protein, putative, unclassified, expressed
LH	6	22546226	EMMAX	5.03476e-08	-	-	-	intergenic_region	MODIFIER	LOC_Os06g38100-LOC_Os06g38110	LOC_Os06g38100 | S-locus-like receptor protein kinase, putative	LOC_Os06g38110 | expressed protein
RLH	6	22546226	EMMAX	2.03228e-06	-	-	-	intergenic_region	MODIFIER	LOC_Os06g38100-LOC_Os06g38110	LOC_Os06g38100 | S-locus-like receptor protein kinase, putative	LOC_Os06g38110 | expressed protein
CL	6	24060956	FarmCPU	-	-	-	2.08787e-07	intergenic_region	MODIFIER	LOC_Os06g40400-LOC_Os06g40410	LOC_Os06g40400 | transposon protein, putative, CACTA, En/Spm sub-class	LOC_Os06g40410 | transposon protein, putative, CACTA, En/Spm sub-class, expressed
CL	6	24484739	FarmCPU	-	-	-	4.36162e-07	intergenic_region	MODIFIER	LOC_Os06g40990-LOC_Os06g41000	LOC_Os06g40990 | expressed protein	LOC_Os06g41000 | expressed protein
LH	6	25912198	FarmCPU	1.1142e-06	-	-	-	intergenic_region	MODIFIER	LOC_Os06g43110-LOC_Os06g43120	LOC_Os06g43110 | retrotransposon protein, putative, unclassified, expressed	LOC_Os06g43120 | zinc finger C-x8-C-x5-C-x3-H type family protein, expressed
LH	6	25912203	FarmCPU	1.99032e-06	-	-	-	intergenic_region	MODIFIER	LOC_Os06g43110-LOC_Os06g43120	LOC_Os06g43110 | retrotransposon protein, putative, unclassified, expressed	LOC_Os06g43120 | zinc finger C-x8-C-x5-C-x3-H type family protein, expressed
CL	6	26751582	FarmCPU	2.23438e-07	-	-	-	Promoter_upstream_gene_variant	MODIFIER	LOC_Os06g44310	LOC_Os06g44310 | tetraspanin family protein, putative, expressed
LH	6	28353116	EMMAX	9.01204e-07	-	-	-	intergenic_region	MODIFIER	LOC_Os06g46670-LOC_Os06g46680	LOC_Os06g46670 | glutamate receptor, putative, expressed	LOC_Os06g46680 | cytochrome P450, putative, expressed
LH	6	28356308	EMMAX	1.84185e-06	-	-	-	synonymous_variant	LOW	LOC_Os06g46680	LOC_Os06g46680 | cytochrome P450, putative, expressed
RLH	6	28362652	FarmCPU	2.06355e-06	-	-	-	intergenic_region	MODIFIER	LOC_Os06g46680-LOC_Os06g46690	LOC_Os06g46680 | cytochrome P450, putative, expressed	LOC_Os06g46690 | exostosin family protein, putative, expressed
LH	7	363966	EMMAX	9.86719e-07	-	-	-	intergenic_region	MODIFIER	LOC_Os07g01570-LOC_Os07g01580	LOC_Os07g01570 | expressed protein	LOC_Os07g01580 | expressed protein
LH	7	8399407	FarmCPU	1.37586e-08	-	-	-	intergenic_region	MODIFIER	LOC_Os07g14720-LOC_Os07g14740	LOC_Os07g14720 | expressed protein	LOC_Os07g14740 | harpin-induced protein 1 domain containing protein, expressed
LH	7	8569372	FarmCPU	-	1.02513e-06	-	-	intergenic_region	MODIFIER	LOC_Os07g14940-LOC_Os07g14950	LOC_Os07g14940 | transposon protein, putative, CACTA, En/Spm sub-class, expressed	LOC_Os07g14950 | retrotransposon protein, putative, unclassified
RLH	7	8569372	FarmCPU	-	4.22758e-06	-	-	intergenic_region	MODIFIER	LOC_Os07g14940-LOC_Os07g14950	LOC_Os07g14940 | transposon protein, putative, CACTA, En/Spm sub-class, expressed	LOC_Os07g14950 | retrotransposon protein, putative, unclassified
LH	7	9415218	FarmCPU	-	-	-	6.62269e-09	intergenic_region	MODIFIER	LOC_Os07g16150-LOC_Os07g16160	LOC_Os07g16150 | expressed protein	LOC_Os07g16160 | retrotransposon protein, putative, unclassified, expressed
CL	7	13125392	FarmCPU	-	-	-	1.96861e-07	missense_variant	MODERATE	LOC_Os07g23290	LOC_Os07g23290 | transposon protein, putative, CACTA, En/Spm sub-class, expressed
RLH	7	15244300	FarmCPU	4.41363e-10	-	-	-	intergenic_region	MODIFIER	LOC_Os07g26490-LOC_Os07g26500	LOC_Os07g26490 | ankyrin repeat domain containing protein, expressed	LOC_Os07g26500 | hypothetical protein
LH	7	15256130	EMMAX	1.62176e-06	-	-	-	intergenic_region	MODIFIER	LOC_Os07g26500-LOC_Os07g26510	LOC_Os07g26500 | hypothetical protein	LOC_Os07g26510 | retrotransposon protein, putative, unclassified, expressed
LH	7	15282106	EMMAX	7.92797e-07	-	-	-	intron_variant	MODIFIER	LOC_Os07g26520	LOC_Os07g26520 | expressed protein
LH	7	19345156	EMMAX	5.02118e-07	-	-	-	intergenic_region	MODIFIER	LOC_Os07g32480-LOC_Os07g32510	LOC_Os07g32480 | mitotic checkpoint serine/threonine-protein kinase BUB1, putative, expressed	LOC_Os07g32510 | dof zinc finger domain containing protein, putative, expressed
LH	7	19346602	EMMAX	4.60143e-07	-	-	-	intergenic_region	MODIFIER	LOC_Os07g32480-LOC_Os07g32510	LOC_Os07g32480 | mitotic checkpoint serine/threonine-protein kinase BUB1, putative, expressed	LOC_Os07g32510 | dof zinc finger domain containing protein, putative, expressed
LH	7	19355429	EMMAX	1.99551e-06	-	-	-	intergenic_region	MODIFIER	LOC_Os07g32480-LOC_Os07g32510	LOC_Os07g32480 | mitotic checkpoint serine/threonine-protein kinase BUB1, putative, expressed	LOC_Os07g32510 | dof zinc finger domain containing protein, putative, expressed
LH	7	19355774	EMMAX	1.98899e-07	-	-	-	intergenic_region	MODIFIER	LOC_Os07g32480-LOC_Os07g32510	LOC_Os07g32480 | mitotic checkpoint serine/threonine-protein kinase BUB1, putative, expressed	LOC_Os07g32510 | dof zinc finger domain containing protein, putative, expressed
LH	7	24743508	EMMAX	2.18526e-07	-	-	-	Promoter_upstream_gene_variant	MODIFIER	LOC_Os07g41290	LOC_Os07g41290 | DEFL13 - Defensin and Defensin-like DEFL family, expressed
LH	7	24904489	EMMAX	2.06619e-06	-	-	-	intergenic_region	MODIFIER	LOC_Os07g41540-LOC_Os07g41550	LOC_Os07g41540 | sulfotransferase domain containing protein, expressed	LOC_Os07g41550 | expressed protein
LH	7	24906691	EMMAX	1.88727e-08	-	-	-	missense_variant	MODERATE	LOC_Os07g41560	LOC_Os07g41560 | STF-1, putative, expressed
LH	7	24921450	EMMAX	2.17335e-07	-	-	-	synonymous_variant	LOW	LOC_Os07g41580	LOC_Os07g41580 | histone-like transcription factor and archaeal histone, putative, expressed
CL	7	29227859	EMMAX	-	4.48617e-06	-	-	3_prime_UTR_variant	MODIFIER	LOC_Os07g48850	LOC_Os07g48850 | PPR repeat containing protein, expressed
CL	8	1216365	FarmCPU	-	-	-	4.93924e-06	intergenic_region	MODIFIER	LOC_Os08g02860-LOC_Os08g02870	LOC_Os08g02860 | transposon protein, putative, unclassified, expressed	LOC_Os08g02870 | expressed protein
LH	8	4351596	FarmCPU	1.14755e-15	-	-	-	intergenic_region	MODIFIER	LOC_Os08g07760-LOC_Os08g07774	LOC_Os08g07760 | BRASSINOSTEROID INSENSITIVE 1-associated receptor kinase 1 precursor, putative, expressed	LOC_Os08g07774 | disease resistance protein RPM1, putative, expressed
LH	8	4493147	EMMAX	1.3652e-06	-	-	-	synonymous_variant	LOW	LOC_Os08g07950	LOC_Os08g07950 | NB-ARC domain containing protein, expressed
LH	8	4502761	EMMAX	9.16665e-07	-	-	-	Promoter_upstream_gene_variant	MODIFIER	LOC_Os08g07960	LOC_Os08g07960 | mitotic checkpoint protein, putative, expressed
LH	8	4502900	EMMAX	4.66961e-07	-	-	-	Promoter_upstream_gene_variant	MODIFIER	LOC_Os08g07960	LOC_Os08g07960 | mitotic checkpoint protein, putative, expressed
LH	8	4503274	EMMAX	4.76382e-07	-	-	-	intergenic_region	MODIFIER	LOC_Os08g07960-LOC_Os08g07970	LOC_Os08g07960 | mitotic checkpoint protein, putative, expressed	LOC_Os08g07970 | transcription factor, putative, expressed
LH	8	4503670	EMMAX	4.65667e-07	-	-	-	intergenic_region	MODIFIER	LOC_Os08g07960-LOC_Os08g07970	LOC_Os08g07960 | mitotic checkpoint protein, putative, expressed	LOC_Os08g07970 | transcription factor, putative, expressed
LH	8	4503813	EMMAX	6.11191e-07	-	-	-	intergenic_region	MODIFIER	LOC_Os08g07960-LOC_Os08g07970	LOC_Os08g07960 | mitotic checkpoint protein, putative, expressed	LOC_Os08g07970 | transcription factor, putative, expressed
LH	8	4503833	EMMAX	1.23032e-06	-	-	-	intergenic_region	MODIFIER	LOC_Os08g07960-LOC_Os08g07970	LOC_Os08g07960 | mitotic checkpoint protein, putative, expressed	LOC_Os08g07970 | transcription factor, putative, expressed
LH	8	4504084	EMMAX	4.44072e-07	-	-	-	intergenic_region	MODIFIER	LOC_Os08g07960-LOC_Os08g07970	LOC_Os08g07960 | mitotic checkpoint protein, putative, expressed	LOC_Os08g07970 | transcription factor, putative, expressed
LH	8	4504319	EMMAX	4.44072e-07	-	-	-	intergenic_region	MODIFIER	LOC_Os08g07960-LOC_Os08g07970	LOC_Os08g07960 | mitotic checkpoint protein, putative, expressed	LOC_Os08g07970 | transcription factor, putative, expressed
LH	8	4504531	EMMAX	9.59945e-07	-	-	-	intergenic_region	MODIFIER	LOC_Os08g07960-LOC_Os08g07970	LOC_Os08g07960 | mitotic checkpoint protein, putative, expressed	LOC_Os08g07970 | transcription factor, putative, expressed
LH	8	4504678	EMMAX	8.39921e-08	-	-	-	intergenic_region	MODIFIER	LOC_Os08g07960-LOC_Os08g07970	LOC_Os08g07960 | mitotic checkpoint protein, putative, expressed	LOC_Os08g07970 | transcription factor, putative, expressed
LH	8	4505325	EMMAX	3.84811e-07	-	-	-	intergenic_region	MODIFIER	LOC_Os08g07960-LOC_Os08g07970	LOC_Os08g07960 | mitotic checkpoint protein, putative, expressed	LOC_Os08g07970 | transcription factor, putative, expressed
LH	8	4507202	EMMAX	5.59643e-07	-	-	-	missense_variant	MODERATE	LOC_Os08g07970	LOC_Os08g07970 | transcription factor, putative, expressed
LH	8	4508469	EMMAX	3.68817e-07	-	-	-	Promoter_upstream_gene_variant	MODIFIER	LOC_Os08g07970	LOC_Os08g07970 | transcription factor, putative, expressed
LH	8	4512272	EMMAX	6.09663e-08	-	-	-	intron_variant	MODIFIER	LOC_Os08g07970	LOC_Os08g07970 | transcription factor, putative, expressed
LH	8	4513846	EMMAX	1.07961e-06	-	-	-	intron_variant	MODIFIER	LOC_Os08g07970	LOC_Os08g07970 | transcription factor, putative, expressed
LH	8	4516674	EMMAX	4.8091e-09	-	-	-	intergenic_region	MODIFIER	LOC_Os08g07970-LOC_Os08g08000	LOC_Os08g07970 | transcription factor, putative, expressed	LOC_Os08g08000 | DNA binding protein, putative, expressed
LH	8	4518577	EMMAX	2.14721e-07	-	-	-	intergenic_region	MODIFIER	LOC_Os08g07970-LOC_Os08g08000	LOC_Os08g07970 | transcription factor, putative, expressed	LOC_Os08g08000 | DNA binding protein, putative, expressed
LH	8	4518694	EMMAX	9.9325e-07	-	-	-	intergenic_region	MODIFIER	LOC_Os08g07970-LOC_Os08g08000	LOC_Os08g07970 | transcription factor, putative, expressed	LOC_Os08g08000 | DNA binding protein, putative, expressed
LH	8	4519383	EMMAX	2.729e-07	-	-	-	intergenic_region	MODIFIER	LOC_Os08g07970-LOC_Os08g08000	LOC_Os08g07970 | transcription factor, putative, expressed	LOC_Os08g08000 | DNA binding protein, putative, expressed
LH	8	4519906	EMMAX	1.11935e-08	-	-	-	intergenic_region	MODIFIER	LOC_Os08g07970-LOC_Os08g08000	LOC_Os08g07970 | transcription factor, putative, expressed	LOC_Os08g08000 | DNA binding protein, putative, expressed
LH	8	4528516	EMMAX	2.16375e-07	-	-	-	intron_variant	MODIFIER	LOC_Os08g08000	LOC_Os08g08000 | DNA binding protein, putative, expressed
LH	8	4528648	EMMAX	3.24522e-08	-	-	-	synonymous_variant	LOW	LOC_Os08g08000	LOC_Os08g08000 | DNA binding protein, putative, expressed
LH	8	4535838	EMMAX	3.73941e-07	-	-	-	intergenic_region	MODIFIER	LOC_Os08g08000-LOC_Os08g08020	LOC_Os08g08000 | DNA binding protein, putative, expressed	LOC_Os08g08020 | expressed protein
LH	8	4536070	EMMAX	9.5462e-08	-	-	-	intergenic_region	MODIFIER	LOC_Os08g08000-LOC_Os08g08020	LOC_Os08g08000 | DNA binding protein, putative, expressed	LOC_Os08g08020 | expressed protein
LH	8	4536714	EMMAX	2.52716e-07	-	-	-	intergenic_region	MODIFIER	LOC_Os08g08000-LOC_Os08g08020	LOC_Os08g08000 | DNA binding protein, putative, expressed	LOC_Os08g08020 | expressed protein
LH	8	4537607	EMMAX	2.20815e-07	-	-	-	intergenic_region	MODIFIER	LOC_Os08g08000-LOC_Os08g08020	LOC_Os08g08000 | DNA binding protein, putative, expressed	LOC_Os08g08020 | expressed protein
LH	8	4537924	EMMAX	2.70552e-07	-	-	-	intergenic_region	MODIFIER	LOC_Os08g08000-LOC_Os08g08020	LOC_Os08g08000 | DNA binding protein, putative, expressed	LOC_Os08g08020 | expressed protein
LH	8	4538031	EMMAX	2.5637e-07	-	-	-	intergenic_region	MODIFIER	LOC_Os08g08000-LOC_Os08g08020	LOC_Os08g08000 | DNA binding protein, putative, expressed	LOC_Os08g08020 | expressed protein
LH	8	4538071	EMMAX	3.24522e-08	-	-	-	intergenic_region	MODIFIER	LOC_Os08g08000-LOC_Os08g08020	LOC_Os08g08000 | DNA binding protein, putative, expressed	LOC_Os08g08020 | expressed protein
LH	8	4539640	EMMAX	1.91238e-06	-	-	-	intergenic_region	MODIFIER	LOC_Os08g08000-LOC_Os08g08020	LOC_Os08g08000 | DNA binding protein, putative, expressed	LOC_Os08g08020 | expressed protein
LH	8	4539873	EMMAX	6.45723e-07	-	-	-	intergenic_region	MODIFIER	LOC_Os08g08000-LOC_Os08g08020	LOC_Os08g08000 | DNA binding protein, putative, expressed	LOC_Os08g08020 | expressed protein
LH	8	4539967	EMMAX	2.5637e-07	-	-	-	intergenic_region	MODIFIER	LOC_Os08g08000-LOC_Os08g08020	LOC_Os08g08000 | DNA binding protein, putative, expressed	LOC_Os08g08020 | expressed protein
LH	8	4540009	EMMAX	8.08322e-07	-	-	-	intergenic_region	MODIFIER	LOC_Os08g08000-LOC_Os08g08020	LOC_Os08g08000 | DNA binding protein, putative, expressed	LOC_Os08g08020 | expressed protein
LH	8	4540904	EMMAX	3.1346e-07	-	-	-	intergenic_region	MODIFIER	LOC_Os08g08000-LOC_Os08g08020	LOC_Os08g08000 | DNA binding protein, putative, expressed	LOC_Os08g08020 | expressed protein
LH	8	4541463	EMMAX	3.75518e-08	-	-	-	intergenic_region	MODIFIER	LOC_Os08g08000-LOC_Os08g08020	LOC_Os08g08000 | DNA binding protein, putative, expressed	LOC_Os08g08020 | expressed protein
LH	8	4543043	EMMAX	7.06534e-07	-	-	-	intergenic_region	MODIFIER	LOC_Os08g08000-LOC_Os08g08020	LOC_Os08g08000 | DNA binding protein, putative, expressed	LOC_Os08g08020 | expressed protein
LH	8	4543782	EMMAX	1.67847e-07	-	-	-	intergenic_region	MODIFIER	LOC_Os08g08000-LOC_Os08g08020	LOC_Os08g08000 | DNA binding protein, putative, expressed	LOC_Os08g08020 | expressed protein
LH	8	4547574	EMMAX	5.95766e-07	-	-	-	intron_variant	MODIFIER	LOC_Os08g08020	LOC_Os08g08020 | expressed protein
LH	8	4595748	EMMAX	8.4823e-07	-	-	-	intergenic_region	MODIFIER	LOC_Os08g08090-LOC_Os08g08100	LOC_Os08g08090 | wound induced protein, putative, expressed	LOC_Os08g08100 | expressed protein
LH	8	13483029	FarmCPU	3.95146e-08	-	-	-	intergenic_region	MODIFIER	LOC_Os08g22354-LOC_Os08g22370	LOC_Os08g22354 | polyadenylate-binding protein, putative, expressed	LOC_Os08g22370 | retrotransposon protein, putative, unclassified, expressed
LH	8	15919227	FarmCPU	4.32638e-09	-	-	-	intergenic_region	MODIFIER	LOC_Os08g26160-LOC_Os08g26170	LOC_Os08g26160 | retrotransposon, putative, centromere-specific, expressed	LOC_Os08g26170 | retrotransposon protein, putative, unclassified
LH	8	17132608	FarmCPU	-	-	5.61448e-07	-	initiator_codon_variant	LOW	LOC_Os08g28080	LOC_Os08g28080 | coatomer subunit delta, putative, expressed
CL	8	19364992	FarmCPU	2.52038e-07	-	-	-	intergenic_region	MODIFIER	LOC_Os08g31300-LOC_Os08g31310	LOC_Os08g31300 | hypothetical protein	LOC_Os08g31310 | transposon protein, putative, unclassified, expressed
LH	8	23872629	FarmCPU	-	-	1.91807e-07	-	3_prime_UTR_variant	MODIFIER	LOC_Os08g37700	LOC_Os08g37700 | RNA recognition motif containing protein, putative, expressed
RLH	9	6317362	FarmCPU	2.2985e-07	-	-	-	intergenic_region	MODIFIER	LOC_Os09g11360-LOC_Os09g11370	LOC_Os09g11360 | retrotransposon protein, putative, Ty3-gypsy subclass, expressed	LOC_Os09g11370 | expressed protein
RLH	9	10915359	FarmCPU	8.17527e-07	-	-	-	intergenic_region	MODIFIER	LOC_Os09g17830-LOC_Os09g17840	LOC_Os09g17830 | protein transport protein Sec61 subunit alpha, putative, expressed	LOC_Os09g17840 | protein transport protein Sec61 subunit alpha, putative, expressed
LH	9	14121305	FarmCPU	-	-	-	4.7459e-14	intergenic_region	MODIFIER	LOC_Os09g23740-LOC_Os09g23750	LOC_Os09g23740 | 1-phosphatidylinositol-4-phosphate 5-kinase/ zinc ion binding protein, putative, expressed	LOC_Os09g23750 | expressed protein
LH	9	17483904	EMMAX	1.295e-06	-	-	-	intergenic_region	MODIFIER	LOC_Os09g28780-LOC_Os09g28790	LOC_Os09g28780 | expressed protein	LOC_Os09g28790 | retrotransposon protein, putative, unclassified, expressed
RLH	9	18092604	FarmCPU	-	-	-	3.90864e-06	intergenic_region	MODIFIER	LOC_Os09g29760-LOC_Os09g29780	LOC_Os09g29760 | expressed protein	LOC_Os09g29780 | expressed protein
LH	9	19017598	FarmCPU	1.9014e-06	-	-	-	intron_variant	MODIFIER	LOC_Os09g31506	LOC_Os09g31506 | dihydroflavonol-4-reductase, putative, expressed
LH	10	1089782	FarmCPU	3.89285e-08	-	-	-	Promoter_upstream_gene_variant	MODIFIER	LOC_Os10g02760	LOC_Os10g02760 | hydroxyproline-rich glycoprotein family protein, putative, expressed
CL	10	3010423	FarmCPU	-	-	-	4.09045e-06	intergenic_region	MODIFIER	LOC_Os10g05960-LOC_Os10g05970	LOC_Os10g05960 | hypothetical protein	LOC_Os10g05970 | POEI12 - Pollen Ole e I allergen and extensin family protein precursor, expressed
RLH	10	4011130	FarmCPU	2.54341e-09	-	-	-	intergenic_region	MODIFIER	LOC_Os10g07520-LOC_Os10g07530	LOC_Os10g07520 | hypothetical protein	LOC_Os10g07530 | transposon protein, putative, CACTA, En/Spm sub-class, expressed
CL	10	5829362	FarmCPU	4.22549e-11	-	-	-	intergenic_region	MODIFIER	LOC_Os10g10540-LOC_Os10g10550	LOC_Os10g10540 | cysteine-rich repeat secretory protein precursor, putative, expressed	LOC_Os10g10550 | hypothetical protein
RLH	10	9326435	FarmCPU	-	-	-	8.06168e-07	splice_region_variant&intron_variant	LOW	LOC_Os10g18360	LOC_Os10g18360 | retrotransposon protein, putative, unclassified, expressed
RLH	10	11381173	FarmCPU	1.16982e-08	-	-	-	intron_variant	MODIFIER	LOC_Os10g22030	LOC_Os10g22030 | retrotransposon protein, putative, unclassified, expressed
RLH	10	11620213	FarmCPU	2.08373e-08	-	-	-	intergenic_region	MODIFIER	LOC_Os10g22440-LOC_Os10g22450	LOC_Os10g22440 | expressed protein	LOC_Os10g22450 | inositol-3-phosphate synthase, putative, expressed
LH	10	12037632	EMMAX	9.93756e-07	-	-	-	intergenic_region	MODIFIER	LOC_Os10g23080-LOC_Os10g23090	LOC_Os10g23080 | expressed protein	LOC_Os10g23090 | homeobox associated leucine zipper, putative, expressed
LH	10	13386704	EMMAX	1.28586e-06	-	-	-	intergenic_region	MODIFIER	LOC_Os10g25810-LOC_Os10g25830	LOC_Os10g25810 | expressed protein	LOC_Os10g25830 | mitochondrial carrier protein, putative, expressed
LH	10	13489976	EMMAX	1.01777e-06	-	-	-	intron_variant	MODIFIER	LOC_Os10g26040	LOC_Os10g26040 | retrotransposon protein, putative, unclassified, expressed
RLH	10	14523517	FarmCPU	-	-	-	5.27909e-12	intergenic_region	MODIFIER	LOC_Os10g28009-LOC_Os10g28020	LOC_Os10g28009 | expressed protein	LOC_Os10g28020 | OsPOP21 - Putative Prolyl Oligopeptidase homologue, expressed
RLH	10	16616152	FarmCPU	6.11276e-08	-	-	-	intergenic_region	MODIFIER	LOC_Os10g31680-LOC_Os10g31700	LOC_Os10g31680 | glycine-rich cell wall structural protein 2 precursor, putative, expressed	LOC_Os10g31700 | hypothetical protein
CL	10	20864865	EMMAX	-	-	-	5.33435e-06	intron_variant	MODIFIER	LOC_Os10g39130	LOC_Os10g39130 | OsMADS56 - MADS-box family gene with MIKCc type-box, expressed
CL	11	1532707	FarmCPU	3.68223e-07	-	-	-	intergenic_region	MODIFIER	LOC_Os11g03840-LOC_Os11g03850	LOC_Os11g03840 | D-mannose binding lectin family protein, expressed	LOC_Os11g03850 | PPR repeat domain containing protein, putative, expressed
CL	11	1955964	EMMAX	3.42195e-07	-	-	-	intergenic_region	MODIFIER	LOC_Os11g04600-LOC_Os11g04610	LOC_Os11g04600 | BTBA5 - Bric-a-Brac,Tramtrack, Broad Complex BTB domain with Ankyrin repeat region, expressed	LOC_Os11g04610 | retrotransposon protein, putative, unclassified
CL	11	1956733	EMMAX	5.63979e-07	-	-	-	intergenic_region	MODIFIER	LOC_Os11g04600-LOC_Os11g04610	LOC_Os11g04600 | BTBA5 - Bric-a-Brac,Tramtrack, Broad Complex BTB domain with Ankyrin repeat region, expressed	LOC_Os11g04610 | retrotransposon protein, putative, unclassified
CL	11	1960971	EMMAX	1.49684e-06	-	-	-	missense_variant	MODERATE	LOC_Os11g04610	LOC_Os11g04610 | retrotransposon protein, putative, unclassified
CL	11	1997558	EMMAX	4.05168e-08	-	3.09481e-06	-	intergenic_region	MODIFIER	LOC_Os11g04680-LOC_Os11g04690	LOC_Os11g04680 | zinc finger, C3HC4 type domain containing protein, expressed	LOC_Os11g04690 | zinc finger, C3HC4 type domain containing protein, expressed
CL	11	2008314	EMMAX	1.41847e-06	-	-	-	intron_variant	MODIFIER	LOC_Os11g04710	LOC_Os11g04710 | cytochrome P450, putative, expressed
CL	11	2027192	EMMAX	-	-	2.39292e-06	-	intergenic_region	MODIFIER	LOC_Os11g04750-LOC_Os11g04760	LOC_Os11g04750 | expressed protein	LOC_Os11g04760 | expressed protein
CL	11	2059393	EMMAX	2.02715e-06	-	-	-	splice_region_variant	LOW	LOC_Os11g04840	LOC_Os11g04840 | phosphatidylinositol-4-phosphate 5-kinase, putative, expressed
CL	11	2071946	EMMAX	1.46414e-06	-	-	-	intergenic_region	MODIFIER	LOC_Os11g04860-LOC_Os11g04870	LOC_Os11g04860 | anthocyanin 5-O-glucosyltransferase, putative, expressed	LOC_Os11g04870 | expressed protein
CL	11	2072035	EMMAX	4.44718e-07	-	-	-	intergenic_region	MODIFIER	LOC_Os11g04860-LOC_Os11g04870	LOC_Os11g04860 | anthocyanin 5-O-glucosyltransferase, putative, expressed	LOC_Os11g04870 | expressed protein
CL	11	2142484	EMMAX	1.36946e-06	-	-	-	intergenic_region	MODIFIER	LOC_Os11g04980-LOC_Os11g04990	LOC_Os11g04980 | acyl-CoA synthetase protein, putative, expressed	LOC_Os11g04990 | expressed protein
CL	11	2161101	EMMAX	1.98047e-06	-	-	-	intergenic_region	MODIFIER	LOC_Os11g05000-LOC_Os11g05010	LOC_Os11g05000 | expressed protein	LOC_Os11g05010 | heavy-metal-associated domain-containing protein, putative, expressed
CL	11	2172729	EMMAX	1.99876e-06	-	-	-	intergenic_region	MODIFIER	LOC_Os11g05010-LOC_Os11g05020	LOC_Os11g05010 | heavy-metal-associated domain-containing protein, putative, expressed	LOC_Os11g05020 | expressed protein
CL	11	2174897	EMMAX	1.20049e-06	-	-	-	intergenic_region	MODIFIER	LOC_Os11g05010-LOC_Os11g05020	LOC_Os11g05010 | heavy-metal-associated domain-containing protein, putative, expressed	LOC_Os11g05020 | expressed protein
CL	11	2175419	EMMAX	3.48255e-07	-	-	-	intergenic_region	MODIFIER	LOC_Os11g05010-LOC_Os11g05020	LOC_Os11g05010 | heavy-metal-associated domain-containing protein, putative, expressed	LOC_Os11g05020 | expressed protein
CL	11	2178622	EMMAX	1.78055e-06	-	-	-	Promoter_upstream_gene_variant	MODIFIER	LOC_Os11g05020	LOC_Os11g05020 | expressed protein
CL	11	2178897	EMMAX	2.00257e-06	-	-	-	intergenic_region	MODIFIER	LOC_Os11g05020-LOC_Os11g05030	LOC_Os11g05020 | expressed protein	LOC_Os11g05030 | expressed protein
CL	11	2186143	EMMAX	1.87362e-06	-	-	-	intergenic_region	MODIFIER	LOC_Os11g05030-LOC_Os11g05040	LOC_Os11g05030 | expressed protein	LOC_Os11g05040 | transposon protein, putative, unclassified
CL	11	2186602	EMMAX	1.21378e-06	-	-	-	intergenic_region	MODIFIER	LOC_Os11g05030-LOC_Os11g05040	LOC_Os11g05030 | expressed protein	LOC_Os11g05040 | transposon protein, putative, unclassified
CL	11	2187035	EMMAX	2.05562e-06	-	-	-	intergenic_region	MODIFIER	LOC_Os11g05030-LOC_Os11g05040	LOC_Os11g05030 | expressed protein	LOC_Os11g05040 | transposon protein, putative, unclassified
CL	11	2192788	EMMAX	1.05239e-06	-	-	-	intergenic_region	MODIFIER	LOC_Os11g05030-LOC_Os11g05040	LOC_Os11g05030 | expressed protein	LOC_Os11g05040 | transposon protein, putative, unclassified
CL	11	2193854	EMMAX	1.49881e-06	-	-	-	intergenic_region	MODIFIER	LOC_Os11g05030-LOC_Os11g05040	LOC_Os11g05030 | expressed protein	LOC_Os11g05040 | transposon protein, putative, unclassified
CL	11	2194888	EMMAX	1.24821e-06	-	-	-	intergenic_region	MODIFIER	LOC_Os11g05030-LOC_Os11g05040	LOC_Os11g05030 | expressed protein	LOC_Os11g05040 | transposon protein, putative, unclassified
CL	11	2195715	EMMAX	6.62069e-07	-	-	-	intergenic_region	MODIFIER	LOC_Os11g05030-LOC_Os11g05040	LOC_Os11g05030 | expressed protein	LOC_Os11g05040 | transposon protein, putative, unclassified
CL	11	2206525	EMMAX	7.87091e-07	-	-	-	intron_variant	MODIFIER	LOC_Os11g05050	LOC_Os11g05050 | stem-specific protein TSJT1, putative, expressed
CL	11	2214813	EMMAX	1.28688e-06	-	-	-	intergenic_region	MODIFIER	LOC_Os11g05060-LOC_Os11g05070	LOC_Os11g05060 | expressed protein	LOC_Os11g05070 | sodium/calcium exchanger protein, putative, expressed
CL	11	2229805	EMMAX	7.84033e-07	-	-	-	5_prime_UTR_variant	MODIFIER	LOC_Os11g05090	LOC_Os11g05090 | peptidyl-prolyl isomerase, putative, expressed
CL	11	2236723	EMMAX	8.99394e-07	-	-	-	intron_variant	MODIFIER	LOC_Os11g05100	LOC_Os11g05100 | nucleolar GTPase, putative, expressed
CL	11	2244399	EMMAX	1.39826e-06	-	-	-	Promoter_upstream_gene_variant	MODIFIER	LOC_Os11g05110	LOC_Os11g05110 | pyruvate kinase, putative, expressed
CL	11	2245309	EMMAX	4.98001e-07	-	-	-	3_prime_UTR_variant	MODIFIER	LOC_Os11g05120	LOC_Os11g05120 | expressed protein
CL	11	2246076	EMMAX	6.2313e-07	-	-	-	intron_variant	MODIFIER	LOC_Os11g05120	LOC_Os11g05120 | expressed protein
CL	11	2246114	EMMAX	7.48733e-07	-	-	-	intron_variant	MODIFIER	LOC_Os11g05120	LOC_Os11g05120 | expressed protein
CL	11	2250255	EMMAX	1.82015e-06	-	-	-	intron_variant	MODIFIER	LOC_Os11g05130	LOC_Os11g05130 | PHD-finger family protein, expressed
CL	11	2253384	EMMAX	1.12727e-06	-	-	-	missense_variant	MODERATE	LOC_Os11g05130	LOC_Os11g05130 | PHD-finger family protein, expressed
CL	11	2259530	EMMAX	1.16586e-06	-	-	-	intron_variant	MODIFIER	LOC_Os11g05140	LOC_Os11g05140 | expressed protein
CL	11	2262423	EMMAX	1.5485e-06	-	-	-	intergenic_region	MODIFIER	LOC_Os11g05140-LOC_Os11g05150	LOC_Os11g05140 | expressed protein	LOC_Os11g05150 | hydroxyproline-rich glycoprotein family protein, putative, expressed
CL	11	2262995	EMMAX	9.17065e-07	-	-	-	intergenic_region	MODIFIER	LOC_Os11g05140-LOC_Os11g05150	LOC_Os11g05140 | expressed protein	LOC_Os11g05150 | hydroxyproline-rich glycoprotein family protein, putative, expressed
CL	11	2263945	EMMAX	8.78439e-07	-	-	-	intergenic_region	MODIFIER	LOC_Os11g05140-LOC_Os11g05150	LOC_Os11g05140 | expressed protein	LOC_Os11g05150 | hydroxyproline-rich glycoprotein family protein, putative, expressed
CL	11	2265003	EMMAX	5.91159e-07	-	-	-	intron_variant	MODIFIER	LOC_Os11g05150	LOC_Os11g05150 | hydroxyproline-rich glycoprotein family protein, putative, expressed
CL	11	2267651	EMMAX	4.72849e-07	-	-	-	intergenic_region	MODIFIER	LOC_Os11g05150-LOC_Os11g05160	LOC_Os11g05150 | hydroxyproline-rich glycoprotein family protein, putative, expressed	LOC_Os11g05160 | DNA binding protein, putative, expressed
CL	11	2273256	EMMAX	1.1693e-06	-	-	-	intron_variant	MODIFIER	LOC_Os11g05160	LOC_Os11g05160 | DNA binding protein, putative, expressed
CL	11	2274308	EMMAX	1.00436e-06	-	-	-	intergenic_region	MODIFIER	LOC_Os11g05160-LOC_Os11g05170	LOC_Os11g05160 | DNA binding protein, putative, expressed	LOC_Os11g05170 | expressed protein
CL	11	2274857	EMMAX	1.76673e-06	-	-	-	intergenic_region	MODIFIER	LOC_Os11g05160-LOC_Os11g05170	LOC_Os11g05160 | DNA binding protein, putative, expressed	LOC_Os11g05170 | expressed protein
CL	11	2275319	EMMAX	1.52659e-06	-	-	-	intergenic_region	MODIFIER	LOC_Os11g05160-LOC_Os11g05170	LOC_Os11g05160 | DNA binding protein, putative, expressed	LOC_Os11g05170 | expressed protein
CL	11	2278712	EMMAX	7.1359e-07	-	-	-	Promoter_upstream_gene_variant	MODIFIER	LOC_Os11g05180	LOC_Os11g05180 | expressed protein
CL	11	2282007	EMMAX	1.11943e-06	-	-	-	intergenic_region	MODIFIER	LOC_Os11g05180-LOC_Os11g05190	LOC_Os11g05180 | expressed protein	LOC_Os11g05190 | phytosulfokines precursor, putative, expressed
CL	11	2282115	EMMAX	3.96707e-07	-	-	-	intergenic_region	MODIFIER	LOC_Os11g05180-LOC_Os11g05190	LOC_Os11g05180 | expressed protein	LOC_Os11g05190 | phytosulfokines precursor, putative, expressed
CL	11	2282686	EMMAX	1.49774e-06	-	-	-	intergenic_region	MODIFIER	LOC_Os11g05180-LOC_Os11g05190	LOC_Os11g05180 | expressed protein	LOC_Os11g05190 | phytosulfokines precursor, putative, expressed
CL	11	2282840	EMMAX	2.1475e-06	-	-	-	intergenic_region	MODIFIER	LOC_Os11g05180-LOC_Os11g05190	LOC_Os11g05180 | expressed protein	LOC_Os11g05190 | phytosulfokines precursor, putative, expressed
CL	11	2284521	EMMAX	2.1203e-06	-	-	-	intergenic_region	MODIFIER	LOC_Os11g05180-LOC_Os11g05190	LOC_Os11g05180 | expressed protein	LOC_Os11g05190 | phytosulfokines precursor, putative, expressed
CL	11	2284523	EMMAX	1.29537e-06	-	-	-	intergenic_region	MODIFIER	LOC_Os11g05180-LOC_Os11g05190	LOC_Os11g05180 | expressed protein	LOC_Os11g05190 | phytosulfokines precursor, putative, expressed
CL	11	2285218	EMMAX	1.61581e-06	-	-	-	intergenic_region	MODIFIER	LOC_Os11g05180-LOC_Os11g05190	LOC_Os11g05180 | expressed protein	LOC_Os11g05190 | phytosulfokines precursor, putative, expressed
CL	11	2285316	EMMAX	4.56451e-07	-	-	-	intergenic_region	MODIFIER	LOC_Os11g05180-LOC_Os11g05190	LOC_Os11g05180 | expressed protein	LOC_Os11g05190 | phytosulfokines precursor, putative, expressed
CL	11	2285485	EMMAX	1.98303e-06	-	-	-	intergenic_region	MODIFIER	LOC_Os11g05180-LOC_Os11g05190	LOC_Os11g05180 | expressed protein	LOC_Os11g05190 | phytosulfokines precursor, putative, expressed
CL	11	2285521	EMMAX	1.424e-06	-	-	-	intergenic_region	MODIFIER	LOC_Os11g05180-LOC_Os11g05190	LOC_Os11g05180 | expressed protein	LOC_Os11g05190 | phytosulfokines precursor, putative, expressed
CL	11	2288007	EMMAX	1.16193e-06	-	-	-	intergenic_region	MODIFIER	LOC_Os11g05180-LOC_Os11g05190	LOC_Os11g05180 | expressed protein	LOC_Os11g05190 | phytosulfokines precursor, putative, expressed
CL	11	2288134	EMMAX	1.2893e-06	-	-	-	intergenic_region	MODIFIER	LOC_Os11g05180-LOC_Os11g05190	LOC_Os11g05180 | expressed protein	LOC_Os11g05190 | phytosulfokines precursor, putative, expressed
CL	11	2288780	EMMAX	1.81314e-06	-	-	-	intergenic_region	MODIFIER	LOC_Os11g05180-LOC_Os11g05190	LOC_Os11g05180 | expressed protein	LOC_Os11g05190 | phytosulfokines precursor, putative, expressed
CL	11	2289003	EMMAX	1.19121e-06	-	-	-	intergenic_region	MODIFIER	LOC_Os11g05180-LOC_Os11g05190	LOC_Os11g05180 | expressed protein	LOC_Os11g05190 | phytosulfokines precursor, putative, expressed
CL	11	2289194	EMMAX	5.47533e-07	-	-	-	intergenic_region	MODIFIER	LOC_Os11g05180-LOC_Os11g05190	LOC_Os11g05180 | expressed protein	LOC_Os11g05190 | phytosulfokines precursor, putative, expressed
CL	11	2294395	EMMAX	3.21082e-07	-	-	-	intergenic_region	MODIFIER	LOC_Os11g05190-LOC_Os11g05200	LOC_Os11g05190 | phytosulfokines precursor, putative, expressed	LOC_Os11g05200 | zinc finger, C3HC4 type domain containing protein, expressed
CL	11	2294596	EMMAX	5.8516e-07	-	-	-	intergenic_region	MODIFIER	LOC_Os11g05190-LOC_Os11g05200	LOC_Os11g05190 | phytosulfokines precursor, putative, expressed	LOC_Os11g05200 | zinc finger, C3HC4 type domain containing protein, expressed
CL	11	2295344	EMMAX	4.72389e-07	-	-	-	intergenic_region	MODIFIER	LOC_Os11g05190-LOC_Os11g05200	LOC_Os11g05190 | phytosulfokines precursor, putative, expressed	LOC_Os11g05200 | zinc finger, C3HC4 type domain containing protein, expressed
CL	11	2296297	EMMAX	1.33613e-06	-	-	-	intergenic_region	MODIFIER	LOC_Os11g05190-LOC_Os11g05200	LOC_Os11g05190 | phytosulfokines precursor, putative, expressed	LOC_Os11g05200 | zinc finger, C3HC4 type domain containing protein, expressed
CL	11	2296431	EMMAX	1.23272e-06	-	-	-	intergenic_region	MODIFIER	LOC_Os11g05190-LOC_Os11g05200	LOC_Os11g05190 | phytosulfokines precursor, putative, expressed	LOC_Os11g05200 | zinc finger, C3HC4 type domain containing protein, expressed
CL	11	2296632	EMMAX	6.3071e-07	-	-	-	intergenic_region	MODIFIER	LOC_Os11g05190-LOC_Os11g05200	LOC_Os11g05190 | phytosulfokines precursor, putative, expressed	LOC_Os11g05200 | zinc finger, C3HC4 type domain containing protein, expressed
CL	11	2297481	EMMAX	1.3344e-06	-	-	-	intergenic_region	MODIFIER	LOC_Os11g05190-LOC_Os11g05200	LOC_Os11g05190 | phytosulfokines precursor, putative, expressed	LOC_Os11g05200 | zinc finger, C3HC4 type domain containing protein, expressed
CL	11	2297718	EMMAX	1.36954e-06	-	-	-	missense_variant	MODERATE	LOC_Os11g05200	LOC_Os11g05200 | zinc finger, C3HC4 type domain containing protein, expressed
CL	11	2298493	EMMAX	1.70409e-07	-	-	-	intergenic_region	MODIFIER	LOC_Os11g05200-LOC_Os11g05210	LOC_Os11g05200 | zinc finger, C3HC4 type domain containing protein, expressed	LOC_Os11g05210 | retrotransposon protein, putative, unclassified, expressed
CL	11	2299620	EMMAX	1.09976e-06	-	-	-	intergenic_region	MODIFIER	LOC_Os11g05200-LOC_Os11g05210	LOC_Os11g05200 | zinc finger, C3HC4 type domain containing protein, expressed	LOC_Os11g05210 | retrotransposon protein, putative, unclassified, expressed
CL	11	2301257	EMMAX	2.24235e-07	-	2.20531e-06	-	stop_gained	HIGH	LOC_Os11g05210	LOC_Os11g05210 | retrotransposon protein, putative, unclassified, expressed
CL	11	2305830	EMMAX	2.25538e-07	-	-	-	intron_variant	MODIFIER	LOC_Os11g05210	LOC_Os11g05210 | retrotransposon protein, putative, unclassified, expressed
CL	11	2306184	EMMAX	3.14711e-07	-	-	-	missense_variant	MODERATE	LOC_Os11g05210	LOC_Os11g05210 | retrotransposon protein, putative, unclassified, expressed
CL	11	2306190	EMMAX	7.34798e-07	-	-	-	missense_variant	MODERATE	LOC_Os11g05210	LOC_Os11g05210 | retrotransposon protein, putative, unclassified, expressed
CL	11	2307237	EMMAX	8.19548e-07	-	-	-	intergenic_region	MODIFIER	LOC_Os11g05210-LOC_Os11g05220	LOC_Os11g05210 | retrotransposon protein, putative, unclassified, expressed	LOC_Os11g05220 | transposon protein, putative, unclassified, expressed
CL	11	2307522	EMMAX	6.49803e-07	-	-	-	intergenic_region	MODIFIER	LOC_Os11g05210-LOC_Os11g05220	LOC_Os11g05210 | retrotransposon protein, putative, unclassified, expressed	LOC_Os11g05220 | transposon protein, putative, unclassified, expressed
CL	11	2307739	EMMAX	1.60168e-06	-	-	-	intergenic_region	MODIFIER	LOC_Os11g05210-LOC_Os11g05220	LOC_Os11g05210 | retrotransposon protein, putative, unclassified, expressed	LOC_Os11g05220 | transposon protein, putative, unclassified, expressed
CL	11	2308495	EMMAX	3.75456e-07	-	-	-	intergenic_region	MODIFIER	LOC_Os11g05210-LOC_Os11g05220	LOC_Os11g05210 | retrotransposon protein, putative, unclassified, expressed	LOC_Os11g05220 | transposon protein, putative, unclassified, expressed
CL	11	2326733	EMMAX	1.15368e-06	-	-	-	intron_variant	MODIFIER	LOC_Os11g05250	LOC_Os11g05250 | hypothetical protein
CL	11	2347971	EMMAX	1.20852e-06	-	-	-	missense_variant	MODERATE	LOC_Os11g05300	LOC_Os11g05300 | RING-H2 finger protein, putative, expressed
CL	11	2386597	EMMAX	1.82943e-06	-	-	-	intergenic_region	MODIFIER	LOC_Os11g05370-LOC_Os11g05380	LOC_Os11g05370 | 60S ribosomal protein L26-1, putative, expressed	LOC_Os11g05380 | cytochrome P450, putative, expressed
CL	11	2399664	FarmCPU	-	-	1.72354e-10	-	intergenic_region	MODIFIER	LOC_Os11g05380-LOC_Os11g05390	LOC_Os11g05380 | cytochrome P450, putative, expressed	LOC_Os11g05390 | transporter, major facilitator family, putative, expressed
CL	11	2399664	EMMAX	1.30225e-06	-	-	-	intergenic_region	MODIFIER	LOC_Os11g05380-LOC_Os11g05390	LOC_Os11g05380 | cytochrome P450, putative, expressed	LOC_Os11g05390 | transporter, major facilitator family, putative, expressed
LH	11	3737469	FarmCPU	1.6436e-07	-	-	-	3_prime_UTR_variant	MODIFIER	LOC_Os11g07430	LOC_Os11g07430 | proteophosphoglycan ppg1, putative, expressed
RLH	11	5708512	FarmCPU	-	-	-	1.84436e-07	intergenic_region	MODIFIER	LOC_Os11g10460-LOC_Os11g10470	LOC_Os11g10460 | peroxidase precursor, putative, expressed	LOC_Os11g10470 | expressed protein
LH	11	5835275	EMMAX	3.62013e-07	-	-	-	3_prime_UTR_variant	MODIFIER	LOC_Os11g10640	LOC_Os11g10640 | protein kinase domain containing protein, expressed
LH	11	5851026	EMMAX	1.24722e-06	-	-	-	intergenic_region	MODIFIER	LOC_Os11g10650-LOC_Os11g10670	LOC_Os11g10650 | expressed protein	LOC_Os11g10670 | expressed protein
LH	11	5853261	EMMAX	4.95063e-07	-	-	-	missense_variant	MODERATE	LOC_Os11g10670	LOC_Os11g10670 | expressed protein
LH	11	5860156	EMMAX	3.58047e-07	-	-	-	intergenic_region	MODIFIER	LOC_Os11g10670-LOC_Os11g10710	LOC_Os11g10670 | expressed protein	LOC_Os11g10710 | protein kinase domain containing protein, expressed
LH	11	5860571	EMMAX	2.29124e-07	-	-	-	intergenic_region	MODIFIER	LOC_Os11g10670-LOC_Os11g10710	LOC_Os11g10670 | expressed protein	LOC_Os11g10710 | protein kinase domain containing protein, expressed
LH	11	5867857	EMMAX	1.14272e-07	-	-	-	intergenic_region	MODIFIER	LOC_Os11g10670-LOC_Os11g10710	LOC_Os11g10670 | expressed protein	LOC_Os11g10710 | protein kinase domain containing protein, expressed
LH	11	5869044	EMMAX	4.08321e-07	-	-	-	intergenic_region	MODIFIER	LOC_Os11g10670-LOC_Os11g10710	LOC_Os11g10670 | expressed protein	LOC_Os11g10710 | protein kinase domain containing protein, expressed
LH	11	5870652	EMMAX	4.07236e-07	-	-	-	intergenic_region	MODIFIER	LOC_Os11g10670-LOC_Os11g10710	LOC_Os11g10670 | expressed protein	LOC_Os11g10710 | protein kinase domain containing protein, expressed
LH	11	5878155	EMMAX	1.64497e-06	-	-	-	intron_variant	MODIFIER	LOC_Os11g10710	LOC_Os11g10710 | protein kinase domain containing protein, expressed
LH	11	5882033	EMMAX	2.09657e-06	-	-	-	intergenic_region	MODIFIER	LOC_Os11g10710-LOC_Os11g10720	LOC_Os11g10710 | protein kinase domain containing protein, expressed	LOC_Os11g10720 | Cf2/Cf5 disease resistance protein, putative, expressed
LH	11	9562248	EMMAX	9.8799e-08	-	-	-	intergenic_region	MODIFIER	LOC_Os11g17180-LOC_Os11g17190	LOC_Os11g17180 | retrotransposon protein, putative, unclassified	LOC_Os11g17190 | transposon protein, putative, CACTA, En/Spm sub-class
LH	11	9562253	EMMAX	1.36048e-07	-	-	-	intergenic_region	MODIFIER	LOC_Os11g17180-LOC_Os11g17190	LOC_Os11g17180 | retrotransposon protein, putative, unclassified	LOC_Os11g17190 | transposon protein, putative, CACTA, En/Spm sub-class
LH	11	11699550	FarmCPU	-	-	2.59874e-08	-	intron_variant	MODIFIER	LOC_Os11g20239	LOC_Os11g20239 | expressed protein
LH	11	22763968	FarmCPU	-	-	-	9.9836e-07	missense_variant	MODERATE	LOC_Os11g38440	LOC_Os11g38440 | expressed protein
CL	11	23752676	EMMAX	-	3.83613e-06	-	-	intergenic_region	MODIFIER	LOC_Os11g39840-LOC_Os11g39850	LOC_Os11g39840 | expressed protein	LOC_Os11g39850 | expressed protein
CL	11	24228769	FarmCPU	2.27628e-07	-	-	-	Promoter_upstream_gene_variant	MODIFIER	LOC_Os11g40600	LOC_Os11g40600 | expressed protein
RLH	11	25530571	FarmCPU	-	4.53045e-06	-	-	intron_variant	MODIFIER	LOC_Os11g42420	LOC_Os11g42420 | nuclear pore protein 84/107 containing protein, expressed
RLH	11	25568647	FarmCPU	-	2.64916e-06	-	-	intergenic_region	MODIFIER	LOC_Os11g42450-LOC_Os11g42470	LOC_Os11g42450 | leucine-rich repeat family protein, putative, expressed	LOC_Os11g42470 | expressed protein
RLH	11	25575455	FarmCPU	-	3.22833e-06	-	-	intergenic_region	MODIFIER	LOC_Os11g42450-LOC_Os11g42470	LOC_Os11g42450 | leucine-rich repeat family protein, putative, expressed	LOC_Os11g42470 | expressed protein
RLH	11	25576537	FarmCPU	-	5.01623e-06	-	-	intergenic_region	MODIFIER	LOC_Os11g42450-LOC_Os11g42470	LOC_Os11g42450 | leucine-rich repeat family protein, putative, expressed	LOC_Os11g42470 | expressed protein
RLH	11	25577761	FarmCPU	-	2.84767e-06	-	-	intergenic_region	MODIFIER	LOC_Os11g42450-LOC_Os11g42470	LOC_Os11g42450 | leucine-rich repeat family protein, putative, expressed	LOC_Os11g42470 | expressed protein
RLH	11	25578139	FarmCPU	-	1.03239e-06	-	-	intergenic_region	MODIFIER	LOC_Os11g42450-LOC_Os11g42470	LOC_Os11g42450 | leucine-rich repeat family protein, putative, expressed	LOC_Os11g42470 | expressed protein
RLH	11	25578139	EMMAX	-	2.35914e-06	-	-	intergenic_region	MODIFIER	LOC_Os11g42450-LOC_Os11g42470	LOC_Os11g42450 | leucine-rich repeat family protein, putative, expressed	LOC_Os11g42470 | expressed protein
RLH	11	25578153	FarmCPU	-	3.90873e-06	-	-	intergenic_region	MODIFIER	LOC_Os11g42450-LOC_Os11g42470	LOC_Os11g42450 | leucine-rich repeat family protein, putative, expressed	LOC_Os11g42470 | expressed protein
RLH	11	25578669	FarmCPU	-	4.20596e-06	-	-	intergenic_region	MODIFIER	LOC_Os11g42450-LOC_Os11g42470	LOC_Os11g42450 | leucine-rich repeat family protein, putative, expressed	LOC_Os11g42470 | expressed protein
RLH	11	25578771	FarmCPU	-	3.53769e-06	-	-	intergenic_region	MODIFIER	LOC_Os11g42450-LOC_Os11g42470	LOC_Os11g42450 | leucine-rich repeat family protein, putative, expressed	LOC_Os11g42470 | expressed protein
RLH	11	25578775	FarmCPU	-	2.64916e-06	-	-	intergenic_region	MODIFIER	LOC_Os11g42450-LOC_Os11g42470	LOC_Os11g42450 | leucine-rich repeat family protein, putative, expressed	LOC_Os11g42470 | expressed protein
RLH	11	25579038	FarmCPU	-	2.4232e-06	-	-	intergenic_region	MODIFIER	LOC_Os11g42450-LOC_Os11g42470	LOC_Os11g42450 | leucine-rich repeat family protein, putative, expressed	LOC_Os11g42470 | expressed protein
RLH	11	25579038	EMMAX	-	3.41455e-06	-	-	intergenic_region	MODIFIER	LOC_Os11g42450-LOC_Os11g42470	LOC_Os11g42450 | leucine-rich repeat family protein, putative, expressed	LOC_Os11g42470 | expressed protein
RLH	11	25579829	FarmCPU	-	2.64916e-06	-	-	intergenic_region	MODIFIER	LOC_Os11g42450-LOC_Os11g42470	LOC_Os11g42450 | leucine-rich repeat family protein, putative, expressed	LOC_Os11g42470 | expressed protein
LH	11	25580510	FarmCPU	-	4.25063e-06	-	-	intergenic_region	MODIFIER	LOC_Os11g42450-LOC_Os11g42470	LOC_Os11g42450 | leucine-rich repeat family protein, putative, expressed	LOC_Os11g42470 | expressed protein
RLH	11	25580510	FarmCPU	-	6.94528e-07	-	-	intergenic_region	MODIFIER	LOC_Os11g42450-LOC_Os11g42470	LOC_Os11g42450 | leucine-rich repeat family protein, putative, expressed	LOC_Os11g42470 | expressed protein
RLH	11	25580510	EMMAX	-	3.04677e-06	-	-	intergenic_region	MODIFIER	LOC_Os11g42450-LOC_Os11g42470	LOC_Os11g42450 | leucine-rich repeat family protein, putative, expressed	LOC_Os11g42470 | expressed protein
RLH	11	25580705	FarmCPU	-	3.20561e-06	-	-	intergenic_region	MODIFIER	LOC_Os11g42450-LOC_Os11g42470	LOC_Os11g42450 | leucine-rich repeat family protein, putative, expressed	LOC_Os11g42470 | expressed protein
RLH	11	25581148	FarmCPU	-	1.88146e-06	-	-	intergenic_region	MODIFIER	LOC_Os11g42450-LOC_Os11g42470	LOC_Os11g42450 | leucine-rich repeat family protein, putative, expressed	LOC_Os11g42470 | expressed protein
RLH	11	25581148	EMMAX	-	4.04227e-06	-	-	intergenic_region	MODIFIER	LOC_Os11g42450-LOC_Os11g42470	LOC_Os11g42450 | leucine-rich repeat family protein, putative, expressed	LOC_Os11g42470 | expressed protein
RLH	11	25581255	FarmCPU	-	1.6591e-06	-	-	intergenic_region	MODIFIER	LOC_Os11g42450-LOC_Os11g42470	LOC_Os11g42450 | leucine-rich repeat family protein, putative, expressed	LOC_Os11g42470 | expressed protein
LH	11	25581255	EMMAX	-	5.01165e-06	-	-	intergenic_region	MODIFIER	LOC_Os11g42450-LOC_Os11g42470	LOC_Os11g42450 | leucine-rich repeat family protein, putative, expressed	LOC_Os11g42470 | expressed protein
RLH	11	25581255	EMMAX	-	2.64156e-06	-	-	intergenic_region	MODIFIER	LOC_Os11g42450-LOC_Os11g42470	LOC_Os11g42450 | leucine-rich repeat family protein, putative, expressed	LOC_Os11g42470 | expressed protein
RLH	11	25581790	FarmCPU	-	4.70281e-06	-	-	intergenic_region	MODIFIER	LOC_Os11g42450-LOC_Os11g42470	LOC_Os11g42450 | leucine-rich repeat family protein, putative, expressed	LOC_Os11g42470 | expressed protein
RLH	11	25582238	FarmCPU	-	2.99015e-06	-	-	intergenic_region	MODIFIER	LOC_Os11g42450-LOC_Os11g42470	LOC_Os11g42450 | leucine-rich repeat family protein, putative, expressed	LOC_Os11g42470 | expressed protein
RLH	11	25582774	FarmCPU	-	2.24448e-06	-	-	intergenic_region	MODIFIER	LOC_Os11g42470-LOC_Os11g42480	LOC_Os11g42470 | expressed protein	LOC_Os11g42480 | transferase family domain containing protein, expressed
RLH	11	25582774	EMMAX	-	3.87757e-06	-	-	intergenic_region	MODIFIER	LOC_Os11g42470-LOC_Os11g42480	LOC_Os11g42470 | expressed protein	LOC_Os11g42480 | transferase family domain containing protein, expressed
RLH	11	25583262	FarmCPU	-	1.22369e-06	-	-	intergenic_region	MODIFIER	LOC_Os11g42470-LOC_Os11g42480	LOC_Os11g42470 | expressed protein	LOC_Os11g42480 | transferase family domain containing protein, expressed
RLH	11	25583262	EMMAX	-	4.90792e-06	-	-	intergenic_region	MODIFIER	LOC_Os11g42470-LOC_Os11g42480	LOC_Os11g42470 | expressed protein	LOC_Os11g42480 | transferase family domain containing protein, expressed
RLH	11	25583959	FarmCPU	-	2.7953e-06	-	-	intergenic_region	MODIFIER	LOC_Os11g42470-LOC_Os11g42480	LOC_Os11g42470 | expressed protein	LOC_Os11g42480 | transferase family domain containing protein, expressed
RLH	11	25585797	FarmCPU	-	4.91124e-06	-	-	intergenic_region	MODIFIER	LOC_Os11g42480-LOC_Os11g42490	LOC_Os11g42480 | transferase family domain containing protein, expressed	LOC_Os11g42490 | retrotransposon protein, putative, unclassified, expressed
RLH	11	25585817	FarmCPU	-	3.20607e-06	-	-	intergenic_region	MODIFIER	LOC_Os11g42480-LOC_Os11g42490	LOC_Os11g42480 | transferase family domain containing protein, expressed	LOC_Os11g42490 | retrotransposon protein, putative, unclassified, expressed
RLH	11	25588753	FarmCPU	-	2.49931e-06	-	-	intergenic_region	MODIFIER	LOC_Os11g42480-LOC_Os11g42490	LOC_Os11g42480 | transferase family domain containing protein, expressed	LOC_Os11g42490 | retrotransposon protein, putative, unclassified, expressed
RLH	11	25588852	FarmCPU	-	2.0631e-06	-	-	intergenic_region	MODIFIER	LOC_Os11g42480-LOC_Os11g42490	LOC_Os11g42480 | transferase family domain containing protein, expressed	LOC_Os11g42490 | retrotransposon protein, putative, unclassified, expressed
RLH	11	25588852	EMMAX	-	3.77592e-06	-	-	intergenic_region	MODIFIER	LOC_Os11g42480-LOC_Os11g42490	LOC_Os11g42480 | transferase family domain containing protein, expressed	LOC_Os11g42490 | retrotransposon protein, putative, unclassified, expressed
LH	11	26491695	EMMAX	1.14429e-06	-	1.77475e-06	-	intron_variant	MODIFIER	LOC_Os11g43860	LOC_Os11g43860 | sodium/calcium exchanger protein, putative, expressed
LH	12	4543175	FarmCPU	5.88688e-07	-	-	-	intergenic_region	MODIFIER	LOC_Os12g08810-LOC_Os12g08820	LOC_Os12g08810 | VTC2, putative, expressed	LOC_Os12g08820 | growth regulator related protein, putative, expressed
LH	12	4545681	EMMAX	1.7778e-06	-	-	-	intergenic_region	MODIFIER	LOC_Os12g08810-LOC_Os12g08820	LOC_Os12g08810 | VTC2, putative, expressed	LOC_Os12g08820 | growth regulator related protein, putative, expressed
LH	12	4899501	EMMAX	1.74734e-06	-	-	-	intergenic_region	MODIFIER	LOC_Os12g09340-LOC_Os12g09350	LOC_Os12g09340 | hypothetical protein	LOC_Os12g09350 | transposon protein, putative, Mariner sub-class, expressed
LH	12	5167063	EMMAX	1.72966e-07	-	-	-	intergenic_region	MODIFIER	LOC_Os12g09760-LOC_Os12g09770	LOC_Os12g09760 | retrotransposon protein, putative, unclassified, expressed	LOC_Os12g09770 | O-methyltransferase, putative, expressed
LH	12	5606979	EMMAX	5.62436e-07	-	-	-	intergenic_region	MODIFIER	LOC_Os12g10560-LOC_Os12g10570	LOC_Os12g10560 | clathrin adaptor complex small chain domain containing protein, expressed	LOC_Os12g10570 | ATP synthase subunit beta, putative, expressed
LH	12	5661963	EMMAX	5.4157e-07	-	-	-	intergenic_region	MODIFIER	LOC_Os12g10610-LOC_Os12g10620	LOC_Os12g10610 | retrotransposon protein, putative, Ty3-gypsy subclass, expressed	LOC_Os12g10620 | retrotransposon protein, putative, Ty3-gypsy subclass
LH	12	5671579	EMMAX	1.14927e-06	-	-	-	intergenic_region	MODIFIER	LOC_Os12g10620-LOC_Os12g10630	LOC_Os12g10620 | retrotransposon protein, putative, Ty3-gypsy subclass	LOC_Os12g10630 | ZF-HD protein dimerisation region containing protein, expressed
CL	12	17634589	FarmCPU	-	-	-	3.39288e-11	intergenic_region	MODIFIER	LOC_Os12g29580-LOC_Os12g29590	LOC_Os12g29580 | AGC_PVPK_like_kin82y.19 - ACG kinases include homologs to PKA, PKG and PKC, expressed	LOC_Os12g29590 | expressed protein
CL	12	17635364	EMMAX	-	-	-	6.25525e-06	intergenic_region	MODIFIER	LOC_Os12g29580-LOC_Os12g29590	LOC_Os12g29580 | AGC_PVPK_like_kin82y.19 - ACG kinases include homologs to PKA, PKG and PKC, expressed	LOC_Os12g29590 | expressed protein
CL	12	17635428	EMMAX	-	-	-	4.24524e-06	intergenic_region	MODIFIER	LOC_Os12g29580-LOC_Os12g29590	LOC_Os12g29580 | AGC_PVPK_like_kin82y.19 - ACG kinases include homologs to PKA, PKG and PKC, expressed	LOC_Os12g29590 | expressed protein
CL	12	17636048	EMMAX	-	-	-	4.52583e-06	intergenic_region	MODIFIER	LOC_Os12g29580-LOC_Os12g29590	LOC_Os12g29580 | AGC_PVPK_like_kin82y.19 - ACG kinases include homologs to PKA, PKG and PKC, expressed	LOC_Os12g29590 | expressed protein
CL	12	17636277	EMMAX	-	-	-	3.08114e-06	intergenic_region	MODIFIER	LOC_Os12g29580-LOC_Os12g29590	LOC_Os12g29580 | AGC_PVPK_like_kin82y.19 - ACG kinases include homologs to PKA, PKG and PKC, expressed	LOC_Os12g29590 | expressed protein
CL	12	17636795	EMMAX	-	-	-	3.34632e-06	intergenic_region	MODIFIER	LOC_Os12g29580-LOC_Os12g29590	LOC_Os12g29580 | AGC_PVPK_like_kin82y.19 - ACG kinases include homologs to PKA, PKG and PKC, expressed	LOC_Os12g29590 | expressed protein
CL	12	17636814	EMMAX	-	-	-	3.34632e-06	intergenic_region	MODIFIER	LOC_Os12g29580-LOC_Os12g29590	LOC_Os12g29580 | AGC_PVPK_like_kin82y.19 - ACG kinases include homologs to PKA, PKG and PKC, expressed	LOC_Os12g29590 | expressed protein
RLH	12	21483904	FarmCPU	8.43407e-08	-	-	-	intergenic_region	MODIFIER	LOC_Os12g35340-LOC_Os12g35350	LOC_Os12g35340 | OsGrx_C11 - glutaredoxin subgroup III, expressed	LOC_Os12g35350 | kelch repeat protein, putative, expressed
LH	12	21824411	EMMAX	-	-	2.80092e-06	-	intergenic_region	MODIFIER	LOC_Os12g35790-LOC_Os12g35810	LOC_Os12g35790 | expressed protein	LOC_Os12g35810 | retrotransposon protein, putative, Ty1-copia subclass, expressed
LH	12	21824428	EMMAX	-	-	7.48498e-07	-	intergenic_region	MODIFIER	LOC_Os12g35790-LOC_Os12g35810	LOC_Os12g35790 | expressed protein	LOC_Os12g35810 | retrotransposon protein, putative, Ty1-copia subclass, expressed
LH	12	21824627	EMMAX	-	-	6.5531e-07	-	intergenic_region	MODIFIER	LOC_Os12g35790-LOC_Os12g35810	LOC_Os12g35790 | expressed protein	LOC_Os12g35810 | retrotransposon protein, putative, Ty1-copia subclass, expressed
LH	12	21824684	EMMAX	-	-	1.21285e-07	-	intergenic_region	MODIFIER	LOC_Os12g35790-LOC_Os12g35810	LOC_Os12g35790 | expressed protein	LOC_Os12g35810 | retrotransposon protein, putative, Ty1-copia subclass, expressed
LH	12	21824937	EMMAX	-	-	1.57176e-06	-	intergenic_region	MODIFIER	LOC_Os12g35790-LOC_Os12g35810	LOC_Os12g35790 | expressed protein	LOC_Os12g35810 | retrotransposon protein, putative, Ty1-copia subclass, expressed
LH	12	21825842	EMMAX	-	-	1.3157e-07	-	missense_variant	MODERATE	LOC_Os12g35810	LOC_Os12g35810 | retrotransposon protein, putative, Ty1-copia subclass, expressed
LH	12	21829957	EMMAX	-	-	3.56973e-07	-	intergenic_region	MODIFIER	LOC_Os12g35810-LOC_Os12g35820	LOC_Os12g35810 | retrotransposon protein, putative, Ty1-copia subclass, expressed	LOC_Os12g35820 | expressed protein
LH	12	21830595	EMMAX	-	-	9.64464e-07	-	intergenic_region	MODIFIER	LOC_Os12g35810-LOC_Os12g35820	LOC_Os12g35810 | retrotransposon protein, putative, Ty1-copia subclass, expressed	LOC_Os12g35820 | expressed protein
LH	12	21831532	EMMAX	-	-	2.37229e-06	-	intergenic_region	MODIFIER	LOC_Os12g35810-LOC_Os12g35820	LOC_Os12g35810 | retrotransposon protein, putative, Ty1-copia subclass, expressed	LOC_Os12g35820 | expressed protein
LH	12	21831547	EMMAX	-	-	2.36777e-07	-	intergenic_region	MODIFIER	LOC_Os12g35810-LOC_Os12g35820	LOC_Os12g35810 | retrotransposon protein, putative, Ty1-copia subclass, expressed	LOC_Os12g35820 | expressed protein
LH	12	21831694	EMMAX	-	-	6.38508e-08	-	intergenic_region	MODIFIER	LOC_Os12g35810-LOC_Os12g35820	LOC_Os12g35810 | retrotransposon protein, putative, Ty1-copia subclass, expressed	LOC_Os12g35820 | expressed protein
LH	12	21831804	EMMAX	-	-	1.07295e-07	-	intergenic_region	MODIFIER	LOC_Os12g35810-LOC_Os12g35820	LOC_Os12g35810 | retrotransposon protein, putative, Ty1-copia subclass, expressed	LOC_Os12g35820 | expressed protein
LH	12	21831835	EMMAX	-	-	1.07295e-07	-	intergenic_region	MODIFIER	LOC_Os12g35810-LOC_Os12g35820	LOC_Os12g35810 | retrotransposon protein, putative, Ty1-copia subclass, expressed	LOC_Os12g35820 | expressed protein
LH	12	21831838	EMMAX	-	-	3.5237e-07	-	intergenic_region	MODIFIER	LOC_Os12g35810-LOC_Os12g35820	LOC_Os12g35810 | retrotransposon protein, putative, Ty1-copia subclass, expressed	LOC_Os12g35820 | expressed protein
LH	12	21831926	EMMAX	-	-	2.67412e-06	-	intergenic_region	MODIFIER	LOC_Os12g35810-LOC_Os12g35820	LOC_Os12g35810 | retrotransposon protein, putative, Ty1-copia subclass, expressed	LOC_Os12g35820 | expressed protein
LH	12	21831993	EMMAX	-	-	6.21974e-07	-	intergenic_region	MODIFIER	LOC_Os12g35810-LOC_Os12g35820	LOC_Os12g35810 | retrotransposon protein, putative, Ty1-copia subclass, expressed	LOC_Os12g35820 | expressed protein
LH	12	21832025	EMMAX	-	-	3.08427e-07	-	intergenic_region	MODIFIER	LOC_Os12g35810-LOC_Os12g35820	LOC_Os12g35810 | retrotransposon protein, putative, Ty1-copia subclass, expressed	LOC_Os12g35820 | expressed protein
LH	12	21832151	EMMAX	-	-	1.07295e-07	-	intergenic_region	MODIFIER	LOC_Os12g35810-LOC_Os12g35820	LOC_Os12g35810 | retrotransposon protein, putative, Ty1-copia subclass, expressed	LOC_Os12g35820 | expressed protein
LH	12	21832159	EMMAX	-	-	1.07295e-07	-	intergenic_region	MODIFIER	LOC_Os12g35810-LOC_Os12g35820	LOC_Os12g35810 | retrotransposon protein, putative, Ty1-copia subclass, expressed	LOC_Os12g35820 | expressed protein
LH	12	21832537	EMMAX	-	-	3.95783e-07	-	intergenic_region	MODIFIER	LOC_Os12g35810-LOC_Os12g35820	LOC_Os12g35810 | retrotransposon protein, putative, Ty1-copia subclass, expressed	LOC_Os12g35820 | expressed protein
LH	12	21832579	EMMAX	-	-	3.11788e-07	-	intergenic_region	MODIFIER	LOC_Os12g35810-LOC_Os12g35820	LOC_Os12g35810 | retrotransposon protein, putative, Ty1-copia subclass, expressed	LOC_Os12g35820 | expressed protein
LH	12	21832599	EMMAX	-	-	5.40453e-07	-	intergenic_region	MODIFIER	LOC_Os12g35810-LOC_Os12g35820	LOC_Os12g35810 | retrotransposon protein, putative, Ty1-copia subclass, expressed	LOC_Os12g35820 | expressed protein
LH	12	21832608	EMMAX	-	-	6.81863e-07	-	intergenic_region	MODIFIER	LOC_Os12g35810-LOC_Os12g35820	LOC_Os12g35810 | retrotransposon protein, putative, Ty1-copia subclass, expressed	LOC_Os12g35820 | expressed protein
LH	12	21832632	EMMAX	-	-	3.50768e-08	-	intergenic_region	MODIFIER	LOC_Os12g35810-LOC_Os12g35820	LOC_Os12g35810 | retrotransposon protein, putative, Ty1-copia subclass, expressed	LOC_Os12g35820 | expressed protein
LH	12	21832672	EMMAX	-	-	3.58534e-07	-	intergenic_region	MODIFIER	LOC_Os12g35810-LOC_Os12g35820	LOC_Os12g35810 | retrotransposon protein, putative, Ty1-copia subclass, expressed	LOC_Os12g35820 | expressed protein
LH	12	21832717	EMMAX	-	-	7.04596e-07	-	intergenic_region	MODIFIER	LOC_Os12g35810-LOC_Os12g35820	LOC_Os12g35810 | retrotransposon protein, putative, Ty1-copia subclass, expressed	LOC_Os12g35820 | expressed protein
LH	12	21832746	EMMAX	-	-	1.11112e-07	-	intergenic_region	MODIFIER	LOC_Os12g35810-LOC_Os12g35820	LOC_Os12g35810 | retrotransposon protein, putative, Ty1-copia subclass, expressed	LOC_Os12g35820 | expressed protein
LH	12	21832836	EMMAX	-	-	8.11513e-07	-	intergenic_region	MODIFIER	LOC_Os12g35810-LOC_Os12g35820	LOC_Os12g35810 | retrotransposon protein, putative, Ty1-copia subclass, expressed	LOC_Os12g35820 | expressed protein
LH	12	21832842	EMMAX	-	-	6.48414e-07	-	intergenic_region	MODIFIER	LOC_Os12g35810-LOC_Os12g35820	LOC_Os12g35810 | retrotransposon protein, putative, Ty1-copia subclass, expressed	LOC_Os12g35820 | expressed protein
LH	12	21832877	EMMAX	-	-	1.44791e-06	-	intergenic_region	MODIFIER	LOC_Os12g35810-LOC_Os12g35820	LOC_Os12g35810 | retrotransposon protein, putative, Ty1-copia subclass, expressed	LOC_Os12g35820 | expressed protein
LH	12	21832911	EMMAX	-	-	1.41976e-06	-	intergenic_region	MODIFIER	LOC_Os12g35810-LOC_Os12g35820	LOC_Os12g35810 | retrotransposon protein, putative, Ty1-copia subclass, expressed	LOC_Os12g35820 | expressed protein
LH	12	21832919	EMMAX	-	-	3.16742e-06	-	intergenic_region	MODIFIER	LOC_Os12g35810-LOC_Os12g35820	LOC_Os12g35810 | retrotransposon protein, putative, Ty1-copia subclass, expressed	LOC_Os12g35820 | expressed protein
LH	12	21832923	EMMAX	-	-	1.21063e-06	-	intergenic_region	MODIFIER	LOC_Os12g35810-LOC_Os12g35820	LOC_Os12g35810 | retrotransposon protein, putative, Ty1-copia subclass, expressed	LOC_Os12g35820 | expressed protein
LH	12	21832952	EMMAX	-	-	1.07501e-07	-	intergenic_region	MODIFIER	LOC_Os12g35810-LOC_Os12g35820	LOC_Os12g35810 | retrotransposon protein, putative, Ty1-copia subclass, expressed	LOC_Os12g35820 | expressed protein
LH	12	21832956	EMMAX	-	-	2.26168e-07	-	intergenic_region	MODIFIER	LOC_Os12g35810-LOC_Os12g35820	LOC_Os12g35810 | retrotransposon protein, putative, Ty1-copia subclass, expressed	LOC_Os12g35820 | expressed protein
LH	12	21832959	EMMAX	1.63613e-06	-	1.69753e-07	-	intergenic_region	MODIFIER	LOC_Os12g35810-LOC_Os12g35820	LOC_Os12g35810 | retrotransposon protein, putative, Ty1-copia subclass, expressed	LOC_Os12g35820 | expressed protein
LH	12	21832962	EMMAX	-	-	5.42782e-07	-	intergenic_region	MODIFIER	LOC_Os12g35810-LOC_Os12g35820	LOC_Os12g35810 | retrotransposon protein, putative, Ty1-copia subclass, expressed	LOC_Os12g35820 | expressed protein
LH	12	21833172	EMMAX	-	-	7.86784e-07	-	intergenic_region	MODIFIER	LOC_Os12g35810-LOC_Os12g35820	LOC_Os12g35810 | retrotransposon protein, putative, Ty1-copia subclass, expressed	LOC_Os12g35820 | expressed protein
LH	12	21833282	EMMAX	-	-	3.38848e-07	-	intergenic_region	MODIFIER	LOC_Os12g35810-LOC_Os12g35820	LOC_Os12g35810 | retrotransposon protein, putative, Ty1-copia subclass, expressed	LOC_Os12g35820 | expressed protein
LH	12	21833287	EMMAX	-	-	2.9487e-07	-	intergenic_region	MODIFIER	LOC_Os12g35810-LOC_Os12g35820	LOC_Os12g35810 | retrotransposon protein, putative, Ty1-copia subclass, expressed	LOC_Os12g35820 | expressed protein
LH	12	21833293	EMMAX	-	-	2.60392e-07	-	intergenic_region	MODIFIER	LOC_Os12g35810-LOC_Os12g35820	LOC_Os12g35810 | retrotransposon protein, putative, Ty1-copia subclass, expressed	LOC_Os12g35820 | expressed protein
LH	12	21833323	EMMAX	-	-	8.65546e-07	-	intergenic_region	MODIFIER	LOC_Os12g35810-LOC_Os12g35820	LOC_Os12g35810 | retrotransposon protein, putative, Ty1-copia subclass, expressed	LOC_Os12g35820 | expressed protein
LH	12	21833332	EMMAX	-	-	3.51388e-07	-	intergenic_region	MODIFIER	LOC_Os12g35810-LOC_Os12g35820	LOC_Os12g35810 | retrotransposon protein, putative, Ty1-copia subclass, expressed	LOC_Os12g35820 | expressed protein
LH	12	21833465	EMMAX	-	-	2.69247e-07	-	intergenic_region	MODIFIER	LOC_Os12g35810-LOC_Os12g35820	LOC_Os12g35810 | retrotransposon protein, putative, Ty1-copia subclass, expressed	LOC_Os12g35820 | expressed protein
LH	12	21833488	EMMAX	-	-	1.0847e-07	-	intergenic_region	MODIFIER	LOC_Os12g35810-LOC_Os12g35820	LOC_Os12g35810 | retrotransposon protein, putative, Ty1-copia subclass, expressed	LOC_Os12g35820 | expressed protein
LH	12	21833522	EMMAX	-	-	5.63445e-07	-	intergenic_region	MODIFIER	LOC_Os12g35810-LOC_Os12g35820	LOC_Os12g35810 | retrotransposon protein, putative, Ty1-copia subclass, expressed	LOC_Os12g35820 | expressed protein
LH	12	21833664	EMMAX	-	-	3.31958e-08	-	intergenic_region	MODIFIER	LOC_Os12g35810-LOC_Os12g35820	LOC_Os12g35810 | retrotransposon protein, putative, Ty1-copia subclass, expressed	LOC_Os12g35820 | expressed protein
LH	12	21833666	EMMAX	-	-	2.14068e-07	-	intergenic_region	MODIFIER	LOC_Os12g35810-LOC_Os12g35820	LOC_Os12g35810 | retrotransposon protein, putative, Ty1-copia subclass, expressed	LOC_Os12g35820 | expressed protein
LH	12	21833671	EMMAX	-	-	7.16857e-08	-	intergenic_region	MODIFIER	LOC_Os12g35810-LOC_Os12g35820	LOC_Os12g35810 | retrotransposon protein, putative, Ty1-copia subclass, expressed	LOC_Os12g35820 | expressed protein
LH	12	21833694	EMMAX	-	-	3.05849e-06	-	intergenic_region	MODIFIER	LOC_Os12g35810-LOC_Os12g35820	LOC_Os12g35810 | retrotransposon protein, putative, Ty1-copia subclass, expressed	LOC_Os12g35820 | expressed protein
LH	12	21833742	EMMAX	-	-	3.70889e-07	-	intergenic_region	MODIFIER	LOC_Os12g35810-LOC_Os12g35820	LOC_Os12g35810 | retrotransposon protein, putative, Ty1-copia subclass, expressed	LOC_Os12g35820 | expressed protein
LH	12	21833840	EMMAX	-	-	6.38953e-08	-	intergenic_region	MODIFIER	LOC_Os12g35810-LOC_Os12g35820	LOC_Os12g35810 | retrotransposon protein, putative, Ty1-copia subclass, expressed	LOC_Os12g35820 | expressed protein
LH	12	21833936	EMMAX	-	-	3.16746e-06	-	intergenic_region	MODIFIER	LOC_Os12g35810-LOC_Os12g35820	LOC_Os12g35810 | retrotransposon protein, putative, Ty1-copia subclass, expressed	LOC_Os12g35820 | expressed protein
LH	12	21834008	EMMAX	-	-	8.55767e-07	-	intergenic_region	MODIFIER	LOC_Os12g35810-LOC_Os12g35820	LOC_Os12g35810 | retrotransposon protein, putative, Ty1-copia subclass, expressed	LOC_Os12g35820 | expressed protein
LH	12	21834093	EMMAX	-	-	1.31319e-07	-	intergenic_region	MODIFIER	LOC_Os12g35810-LOC_Os12g35820	LOC_Os12g35810 | retrotransposon protein, putative, Ty1-copia subclass, expressed	LOC_Os12g35820 | expressed protein
LH	12	21834121	EMMAX	-	-	7.86501e-07	-	intergenic_region	MODIFIER	LOC_Os12g35810-LOC_Os12g35820	LOC_Os12g35810 | retrotransposon protein, putative, Ty1-copia subclass, expressed	LOC_Os12g35820 | expressed protein
LH	12	21834137	EMMAX	-	-	9.86495e-07	-	intergenic_region	MODIFIER	LOC_Os12g35810-LOC_Os12g35820	LOC_Os12g35810 | retrotransposon protein, putative, Ty1-copia subclass, expressed	LOC_Os12g35820 | expressed protein
LH	12	21834148	EMMAX	-	-	9.25122e-07	-	intergenic_region	MODIFIER	LOC_Os12g35810-LOC_Os12g35820	LOC_Os12g35810 | retrotransposon protein, putative, Ty1-copia subclass, expressed	LOC_Os12g35820 | expressed protein
LH	12	21834157	EMMAX	-	-	9.86495e-07	-	intergenic_region	MODIFIER	LOC_Os12g35810-LOC_Os12g35820	LOC_Os12g35810 | retrotransposon protein, putative, Ty1-copia subclass, expressed	LOC_Os12g35820 | expressed protein
LH	12	21834184	EMMAX	-	-	8.36733e-08	-	intergenic_region	MODIFIER	LOC_Os12g35810-LOC_Os12g35820	LOC_Os12g35810 | retrotransposon protein, putative, Ty1-copia subclass, expressed	LOC_Os12g35820 | expressed protein
LH	12	21834204	EMMAX	-	-	5.15146e-07	-	intergenic_region	MODIFIER	LOC_Os12g35810-LOC_Os12g35820	LOC_Os12g35810 | retrotransposon protein, putative, Ty1-copia subclass, expressed	LOC_Os12g35820 | expressed protein
LH	12	21834215	EMMAX	-	-	1.08116e-07	-	intergenic_region	MODIFIER	LOC_Os12g35810-LOC_Os12g35820	LOC_Os12g35810 | retrotransposon protein, putative, Ty1-copia subclass, expressed	LOC_Os12g35820 | expressed protein
LH	12	21834306	EMMAX	-	-	1.07295e-07	-	synonymous_variant	LOW	LOC_Os12g35820	LOC_Os12g35820 | expressed protein
LH	12	21834531	EMMAX	-	-	7.97794e-07	-	missense_variant	MODERATE	LOC_Os12g35820	LOC_Os12g35820 | expressed protein
LH	12	21834569	EMMAX	-	-	1.3876e-06	-	missense_variant	MODERATE	LOC_Os12g35820	LOC_Os12g35820 | expressed protein
LH	12	21834570	EMMAX	-	-	7.47873e-07	-	missense_variant	MODERATE	LOC_Os12g35820	LOC_Os12g35820 | expressed protein
LH	12	21834577	EMMAX	-	-	1.00716e-06	-	synonymous_variant	LOW	LOC_Os12g35820	LOC_Os12g35820 | expressed protein
LH	12	21834580	EMMAX	-	-	7.98519e-07	-	synonymous_variant	LOW	LOC_Os12g35820	LOC_Os12g35820 | expressed protein
LH	12	21834652	EMMAX	-	-	1.00355e-06	-	synonymous_variant	LOW	LOC_Os12g35820	LOC_Os12g35820 | expressed protein
LH	12	21834915	EMMAX	-	-	1.86586e-07	-	intergenic_region	MODIFIER	LOC_Os12g35820-LOC_Os12g35830	LOC_Os12g35820 | expressed protein	LOC_Os12g35830 | transposon protein, putative, CACTA, En/Spm sub-class
LH	12	21834938	EMMAX	-	-	2.50617e-07	-	intergenic_region	MODIFIER	LOC_Os12g35820-LOC_Os12g35830	LOC_Os12g35820 | expressed protein	LOC_Os12g35830 | transposon protein, putative, CACTA, En/Spm sub-class
LH	12	21835028	EMMAX	-	-	2.81551e-06	-	intergenic_region	MODIFIER	LOC_Os12g35820-LOC_Os12g35830	LOC_Os12g35820 | expressed protein	LOC_Os12g35830 | transposon protein, putative, CACTA, En/Spm sub-class
LH	12	21835086	EMMAX	-	-	7.46221e-08	-	intergenic_region	MODIFIER	LOC_Os12g35820-LOC_Os12g35830	LOC_Os12g35820 | expressed protein	LOC_Os12g35830 | transposon protein, putative, CACTA, En/Spm sub-class
LH	12	21835145	EMMAX	-	-	9.8938e-07	-	intergenic_region	MODIFIER	LOC_Os12g35820-LOC_Os12g35830	LOC_Os12g35820 | expressed protein	LOC_Os12g35830 | transposon protein, putative, CACTA, En/Spm sub-class
LH	12	21835520	EMMAX	-	-	6.60928e-07	-	intergenic_region	MODIFIER	LOC_Os12g35820-LOC_Os12g35830	LOC_Os12g35820 | expressed protein	LOC_Os12g35830 | transposon protein, putative, CACTA, En/Spm sub-class
LH	12	21835652	EMMAX	-	-	1.53701e-06	-	intergenic_region	MODIFIER	LOC_Os12g35820-LOC_Os12g35830	LOC_Os12g35820 | expressed protein	LOC_Os12g35830 | transposon protein, putative, CACTA, En/Spm sub-class
LH	12	21835686	EMMAX	-	-	6.62716e-08	-	intergenic_region	MODIFIER	LOC_Os12g35820-LOC_Os12g35830	LOC_Os12g35820 | expressed protein	LOC_Os12g35830 | transposon protein, putative, CACTA, En/Spm sub-class
LH	12	21843152	EMMAX	-	-	1.02034e-07	-	intergenic_region	MODIFIER	LOC_Os12g35840-LOC_Os12g35850	LOC_Os12g35840 | transposon protein, putative, CACTA, En/Spm sub-class	LOC_Os12g35850 | expressed protein
LH	12	21843510	EMMAX	-	-	3.47055e-07	-	intergenic_region	MODIFIER	LOC_Os12g35840-LOC_Os12g35850	LOC_Os12g35840 | transposon protein, putative, CACTA, En/Spm sub-class	LOC_Os12g35850 | expressed protein
LH	12	21843550	EMMAX	-	-	1.20935e-07	-	intergenic_region	MODIFIER	LOC_Os12g35840-LOC_Os12g35850	LOC_Os12g35840 | transposon protein, putative, CACTA, En/Spm sub-class	LOC_Os12g35850 | expressed protein
LH	12	21843802	EMMAX	-	-	9.2653e-07	-	intergenic_region	MODIFIER	LOC_Os12g35840-LOC_Os12g35850	LOC_Os12g35840 | transposon protein, putative, CACTA, En/Spm sub-class	LOC_Os12g35850 | expressed protein
LH	12	21844518	EMMAX	-	-	1.42832e-06	-	intron_variant	MODIFIER	LOC_Os12g35850	LOC_Os12g35850 | expressed protein
LH	12	21844523	EMMAX	-	-	1.27654e-06	-	intron_variant	MODIFIER	LOC_Os12g35850	LOC_Os12g35850 | expressed protein
LH	12	21844849	EMMAX	-	-	1.23293e-07	-	missense_variant	MODERATE	LOC_Os12g35850	LOC_Os12g35850 | expressed protein
LH	12	21844860	EMMAX	-	-	4.15831e-07	-	missense_variant	MODERATE	LOC_Os12g35850	LOC_Os12g35850 | expressed protein
LH	12	21844863	EMMAX	-	-	3.31737e-07	-	missense_variant	MODERATE	LOC_Os12g35850	LOC_Os12g35850 | expressed protein
LH	12	21845034	EMMAX	-	-	2.44991e-07	-	intergenic_region	MODIFIER	LOC_Os12g35850-LOC_Os12g35860	LOC_Os12g35850 | expressed protein	LOC_Os12g35860 | retrotransposon protein, putative, unclassified
LH	12	21845095	EMMAX	-	-	2.66326e-06	-	intergenic_region	MODIFIER	LOC_Os12g35850-LOC_Os12g35860	LOC_Os12g35850 | expressed protein	LOC_Os12g35860 | retrotransposon protein, putative, unclassified
LH	12	21845166	EMMAX	8.53216e-07	-	1.72065e-07	-	intergenic_region	MODIFIER	LOC_Os12g35850-LOC_Os12g35860	LOC_Os12g35850 | expressed protein	LOC_Os12g35860 | retrotransposon protein, putative, unclassified
LH	12	21845240	EMMAX	-	-	7.42297e-08	-	intergenic_region	MODIFIER	LOC_Os12g35850-LOC_Os12g35860	LOC_Os12g35850 | expressed protein	LOC_Os12g35860 | retrotransposon protein, putative, unclassified
LH	12	21845280	EMMAX	-	-	1.59192e-07	-	intergenic_region	MODIFIER	LOC_Os12g35850-LOC_Os12g35860	LOC_Os12g35850 | expressed protein	LOC_Os12g35860 | retrotransposon protein, putative, unclassified
LH	12	21845498	EMMAX	-	-	3.03424e-07	-	intergenic_region	MODIFIER	LOC_Os12g35850-LOC_Os12g35860	LOC_Os12g35850 | expressed protein	LOC_Os12g35860 | retrotransposon protein, putative, unclassified
LH	12	21845611	EMMAX	-	-	1.66901e-07	-	intergenic_region	MODIFIER	LOC_Os12g35850-LOC_Os12g35860	LOC_Os12g35850 | expressed protein	LOC_Os12g35860 | retrotransposon protein, putative, unclassified
LH	12	21845771	EMMAX	-	-	3.02806e-07	-	intergenic_region	MODIFIER	LOC_Os12g35850-LOC_Os12g35860	LOC_Os12g35850 | expressed protein	LOC_Os12g35860 | retrotransposon protein, putative, unclassified
LH	12	21846148	EMMAX	-	-	1.29954e-08	-	intergenic_region	MODIFIER	LOC_Os12g35850-LOC_Os12g35860	LOC_Os12g35850 | expressed protein	LOC_Os12g35860 | retrotransposon protein, putative, unclassified
LH	12	21846178	EMMAX	-	-	7.01392e-08	-	intergenic_region	MODIFIER	LOC_Os12g35850-LOC_Os12g35860	LOC_Os12g35850 | expressed protein	LOC_Os12g35860 | retrotransposon protein, putative, unclassified
LH	12	21846352	EMMAX	-	-	6.2726e-07	-	intergenic_region	MODIFIER	LOC_Os12g35850-LOC_Os12g35860	LOC_Os12g35850 | expressed protein	LOC_Os12g35860 | retrotransposon protein, putative, unclassified
LH	12	21846382	EMMAX	-	-	5.74344e-07	-	intergenic_region	MODIFIER	LOC_Os12g35850-LOC_Os12g35860	LOC_Os12g35850 | expressed protein	LOC_Os12g35860 | retrotransposon protein, putative, unclassified
LH	12	21846401	EMMAX	-	-	1.45887e-06	-	intergenic_region	MODIFIER	LOC_Os12g35850-LOC_Os12g35860	LOC_Os12g35850 | expressed protein	LOC_Os12g35860 | retrotransposon protein, putative, unclassified
LH	12	21846561	EMMAX	-	-	5.83416e-07	-	intergenic_region	MODIFIER	LOC_Os12g35850-LOC_Os12g35860	LOC_Os12g35850 | expressed protein	LOC_Os12g35860 | retrotransposon protein, putative, unclassified
LH	12	21847764	EMMAX	-	-	2.27592e-06	-	intergenic_region	MODIFIER	LOC_Os12g35850-LOC_Os12g35860	LOC_Os12g35850 | expressed protein	LOC_Os12g35860 | retrotransposon protein, putative, unclassified
LH	12	21848044	EMMAX	-	-	2.39492e-07	-	intergenic_region	MODIFIER	LOC_Os12g35850-LOC_Os12g35860	LOC_Os12g35850 | expressed protein	LOC_Os12g35860 | retrotransposon protein, putative, unclassified
LH	12	21848656	EMMAX	-	-	5.74574e-07	-	intergenic_region	MODIFIER	LOC_Os12g35850-LOC_Os12g35860	LOC_Os12g35850 | expressed protein	LOC_Os12g35860 | retrotransposon protein, putative, unclassified
LH	12	21848878	EMMAX	-	-	1.02378e-07	-	intergenic_region	MODIFIER	LOC_Os12g35850-LOC_Os12g35860	LOC_Os12g35850 | expressed protein	LOC_Os12g35860 | retrotransposon protein, putative, unclassified
LH	12	21848912	EMMAX	-	-	2.56508e-07	-	intergenic_region	MODIFIER	LOC_Os12g35850-LOC_Os12g35860	LOC_Os12g35850 | expressed protein	LOC_Os12g35860 | retrotransposon protein, putative, unclassified
LH	12	21849657	EMMAX	-	-	1.28838e-07	-	intergenic_region	MODIFIER	LOC_Os12g35850-LOC_Os12g35860	LOC_Os12g35850 | expressed protein	LOC_Os12g35860 | retrotransposon protein, putative, unclassified
LH	12	21850507	EMMAX	-	-	2.85203e-06	-	intergenic_region	MODIFIER	LOC_Os12g35850-LOC_Os12g35860	LOC_Os12g35850 | expressed protein	LOC_Os12g35860 | retrotransposon protein, putative, unclassified
LH	12	21850930	EMMAX	-	-	4.29045e-08	-	intergenic_region	MODIFIER	LOC_Os12g35850-LOC_Os12g35860	LOC_Os12g35850 | expressed protein	LOC_Os12g35860 | retrotransposon protein, putative, unclassified
LH	12	21851299	EMMAX	-	-	1.07295e-07	-	stop_gained	HIGH	LOC_Os12g35860	LOC_Os12g35860 | retrotransposon protein, putative, unclassified
LH	12	21852065	EMMAX	-	-	5.13646e-07	-	intron_variant	MODIFIER	LOC_Os12g35860	LOC_Os12g35860 | retrotransposon protein, putative, unclassified
LH	12	21852290	EMMAX	-	-	4.8332e-09	-	intron_variant	MODIFIER	LOC_Os12g35860	LOC_Os12g35860 | retrotransposon protein, putative, unclassified
LH	12	21852716	EMMAX	-	-	6.21974e-07	-	intergenic_region	MODIFIER	LOC_Os12g35860-LOC_Os12g35870	LOC_Os12g35860 | retrotransposon protein, putative, unclassified	LOC_Os12g35870 | expressed protein
LH	12	21852800	EMMAX	-	-	4.00974e-08	-	intergenic_region	MODIFIER	LOC_Os12g35860-LOC_Os12g35870	LOC_Os12g35860 | retrotransposon protein, putative, unclassified	LOC_Os12g35870 | expressed protein
LH	12	21852966	EMMAX	-	-	3.91289e-08	-	intergenic_region	MODIFIER	LOC_Os12g35860-LOC_Os12g35870	LOC_Os12g35860 | retrotransposon protein, putative, unclassified	LOC_Os12g35870 | expressed protein
LH	12	21852971	EMMAX	-	-	4.00974e-08	-	intergenic_region	MODIFIER	LOC_Os12g35860-LOC_Os12g35870	LOC_Os12g35860 | retrotransposon protein, putative, unclassified	LOC_Os12g35870 | expressed protein
LH	12	21853367	EMMAX	-	-	1.07295e-07	-	intergenic_region	MODIFIER	LOC_Os12g35860-LOC_Os12g35870	LOC_Os12g35860 | retrotransposon protein, putative, unclassified	LOC_Os12g35870 | expressed protein
LH	12	21853599	EMMAX	-	-	1.72412e-06	-	intergenic_region	MODIFIER	LOC_Os12g35860-LOC_Os12g35870	LOC_Os12g35860 | retrotransposon protein, putative, unclassified	LOC_Os12g35870 | expressed protein
LH	12	21853965	EMMAX	-	-	1.72398e-06	-	intergenic_region	MODIFIER	LOC_Os12g35860-LOC_Os12g35870	LOC_Os12g35860 | retrotransposon protein, putative, unclassified	LOC_Os12g35870 | expressed protein
LH	12	21854204	EMMAX	-	-	1.24407e-07	-	intergenic_region	MODIFIER	LOC_Os12g35860-LOC_Os12g35870	LOC_Os12g35860 | retrotransposon protein, putative, unclassified	LOC_Os12g35870 | expressed protein
LH	12	21854372	EMMAX	-	-	1.31203e-07	-	intergenic_region	MODIFIER	LOC_Os12g35860-LOC_Os12g35870	LOC_Os12g35860 | retrotransposon protein, putative, unclassified	LOC_Os12g35870 | expressed protein
LH	12	21854530	EMMAX	-	-	1.07295e-07	-	intergenic_region	MODIFIER	LOC_Os12g35860-LOC_Os12g35870	LOC_Os12g35860 | retrotransposon protein, putative, unclassified	LOC_Os12g35870 | expressed protein
LH	12	21854939	EMMAX	-	-	2.10372e-06	-	intergenic_region	MODIFIER	LOC_Os12g35860-LOC_Os12g35870	LOC_Os12g35860 | retrotransposon protein, putative, unclassified	LOC_Os12g35870 | expressed protein
LH	12	21855118	EMMAX	-	-	2.63944e-07	-	intergenic_region	MODIFIER	LOC_Os12g35860-LOC_Os12g35870	LOC_Os12g35860 | retrotransposon protein, putative, unclassified	LOC_Os12g35870 | expressed protein
LH	12	21855212	EMMAX	-	-	1.01242e-07	-	intergenic_region	MODIFIER	LOC_Os12g35860-LOC_Os12g35870	LOC_Os12g35860 | retrotransposon protein, putative, unclassified	LOC_Os12g35870 | expressed protein
LH	12	21855412	EMMAX	-	-	1.15571e-07	-	intergenic_region	MODIFIER	LOC_Os12g35860-LOC_Os12g35870	LOC_Os12g35860 | retrotransposon protein, putative, unclassified	LOC_Os12g35870 | expressed protein
LH	12	21864165	EMMAX	-	-	4.40323e-07	-	missense_variant	MODERATE	LOC_Os12g35880	LOC_Os12g35880 | retrotransposon protein, putative, unclassified, expressed
LH	12	21864725	EMMAX	-	-	7.97132e-07	-	missense_variant	MODERATE	LOC_Os12g35880	LOC_Os12g35880 | retrotransposon protein, putative, unclassified, expressed
LH	12	21867030	EMMAX	-	-	2.86498e-08	-	intergenic_region	MODIFIER	LOC_Os12g35880-LOC_Os12g35890	LOC_Os12g35880 | retrotransposon protein, putative, unclassified, expressed	LOC_Os12g35890 | FAD dependent oxidoreductase domain containing protein, expressed
LH	12	21868360	EMMAX	-	-	1.16393e-07	-	intergenic_region	MODIFIER	LOC_Os12g35880-LOC_Os12g35890	LOC_Os12g35880 | retrotransposon protein, putative, unclassified, expressed	LOC_Os12g35890 | FAD dependent oxidoreductase domain containing protein, expressed
LH	12	21868468	EMMAX	-	-	1.15713e-06	-	intergenic_region	MODIFIER	LOC_Os12g35880-LOC_Os12g35890	LOC_Os12g35880 | retrotransposon protein, putative, unclassified, expressed	LOC_Os12g35890 | FAD dependent oxidoreductase domain containing protein, expressed
LH	12	21868671	EMMAX	-	-	2.21509e-06	-	intergenic_region	MODIFIER	LOC_Os12g35880-LOC_Os12g35890	LOC_Os12g35880 | retrotransposon protein, putative, unclassified, expressed	LOC_Os12g35890 | FAD dependent oxidoreductase domain containing protein, expressed
LH	12	21869012	FarmCPU	-	-	3.12135e-09	-	intergenic_region	MODIFIER	LOC_Os12g35880-LOC_Os12g35890	LOC_Os12g35880 | retrotransposon protein, putative, unclassified, expressed	LOC_Os12g35890 | FAD dependent oxidoreductase domain containing protein, expressed
LH	12	21869012	EMMAX	6.5114e-07	-	6.05637e-09	-	intergenic_region	MODIFIER	LOC_Os12g35880-LOC_Os12g35890	LOC_Os12g35880 | retrotransposon protein, putative, unclassified, expressed	LOC_Os12g35890 | FAD dependent oxidoreductase domain containing protein, expressed
LH	12	21869054	EMMAX	-	-	1.17749e-07	-	intergenic_region	MODIFIER	LOC_Os12g35880-LOC_Os12g35890	LOC_Os12g35880 | retrotransposon protein, putative, unclassified, expressed	LOC_Os12g35890 | FAD dependent oxidoreductase domain containing protein, expressed
LH	12	21869192	EMMAX	-	-	6.22651e-07	-	intergenic_region	MODIFIER	LOC_Os12g35880-LOC_Os12g35890	LOC_Os12g35880 | retrotransposon protein, putative, unclassified, expressed	LOC_Os12g35890 | FAD dependent oxidoreductase domain containing protein, expressed
LH	12	21869518	EMMAX	-	-	2.19688e-06	-	intergenic_region	MODIFIER	LOC_Os12g35880-LOC_Os12g35890	LOC_Os12g35880 | retrotransposon protein, putative, unclassified, expressed	LOC_Os12g35890 | FAD dependent oxidoreductase domain containing protein, expressed
LH	12	21869541	EMMAX	-	-	1.49771e-07	-	intergenic_region	MODIFIER	LOC_Os12g35880-LOC_Os12g35890	LOC_Os12g35880 | retrotransposon protein, putative, unclassified, expressed	LOC_Os12g35890 | FAD dependent oxidoreductase domain containing protein, expressed
LH	12	21869708	EMMAX	-	-	6.6815e-07	-	intergenic_region	MODIFIER	LOC_Os12g35880-LOC_Os12g35890	LOC_Os12g35880 | retrotransposon protein, putative, unclassified, expressed	LOC_Os12g35890 | FAD dependent oxidoreductase domain containing protein, expressed
LH	12	21869756	EMMAX	-	-	1.42258e-07	-	intergenic_region	MODIFIER	LOC_Os12g35880-LOC_Os12g35890	LOC_Os12g35880 | retrotransposon protein, putative, unclassified, expressed	LOC_Os12g35890 | FAD dependent oxidoreductase domain containing protein, expressed
LH	12	21870695	EMMAX	-	-	8.72136e-08	-	intron_variant	MODIFIER	LOC_Os12g35890	LOC_Os12g35890 | FAD dependent oxidoreductase domain containing protein, expressed
LH	12	21870780	EMMAX	-	-	5.26851e-07	-	missense_variant	MODERATE	LOC_Os12g35890	LOC_Os12g35890 | FAD dependent oxidoreductase domain containing protein, expressed
LH	12	21871161	EMMAX	-	-	8.72136e-08	-	synonymous_variant	LOW	LOC_Os12g35890	LOC_Os12g35890 | FAD dependent oxidoreductase domain containing protein, expressed
LH	12	21871408	EMMAX	-	-	9.84306e-08	-	missense_variant	MODERATE	LOC_Os12g35890	LOC_Os12g35890 | FAD dependent oxidoreductase domain containing protein, expressed
LH	12	21871413	EMMAX	-	-	1.11552e-07	-	stop_lost&splice_region_variant	HIGH	LOC_Os12g35890	LOC_Os12g35890 | FAD dependent oxidoreductase domain containing protein, expressed
LH	12	21871436	EMMAX	-	-	9.6224e-08	-	intergenic_region	MODIFIER	LOC_Os12g35890-LOC_Os12g35895	LOC_Os12g35890 | FAD dependent oxidoreductase domain containing protein, expressed	LOC_Os12g35895 | expressed protein
LH	12	21871442	EMMAX	-	-	9.6224e-08	-	intergenic_region	MODIFIER	LOC_Os12g35890-LOC_Os12g35895	LOC_Os12g35890 | FAD dependent oxidoreductase domain containing protein, expressed	LOC_Os12g35895 | expressed protein
LH	12	21871758	EMMAX	-	-	5.31378e-08	-	intergenic_region	MODIFIER	LOC_Os12g35890-LOC_Os12g35895	LOC_Os12g35890 | FAD dependent oxidoreductase domain containing protein, expressed	LOC_Os12g35895 | expressed protein
LH	12	21871763	EMMAX	-	-	4.48424e-08	-	intergenic_region	MODIFIER	LOC_Os12g35890-LOC_Os12g35895	LOC_Os12g35890 | FAD dependent oxidoreductase domain containing protein, expressed	LOC_Os12g35895 | expressed protein
LH	12	21873683	EMMAX	-	-	9.6224e-08	-	5_prime_UTR_variant	MODIFIER	LOC_Os12g35895	LOC_Os12g35895 | expressed protein
LH	12	21874210	EMMAX	-	-	3.78294e-07	-	5_prime_UTR_variant	MODIFIER	LOC_Os12g35895	LOC_Os12g35895 | expressed protein
LH	12	21874428	EMMAX	-	-	9.27068e-08	-	5_prime_UTR_variant	MODIFIER	LOC_Os12g35895	LOC_Os12g35895 | expressed protein
LH	12	21874625	EMMAX	-	-	5.31767e-08	-	5_prime_UTR_variant	MODIFIER	LOC_Os12g35895	LOC_Os12g35895 | expressed protein
LH	12	21876666	EMMAX	-	-	1.28661e-07	-	3_prime_UTR_variant	MODIFIER	LOC_Os12g35895	LOC_Os12g35895 | expressed protein
LH	12	21877043	EMMAX	-	-	2.46219e-07	-	3_prime_UTR_variant	MODIFIER	LOC_Os12g35895	LOC_Os12g35895 | expressed protein
LH	12	21877937	EMMAX	-	-	2.59638e-06	-	intergenic_region	MODIFIER	LOC_Os12g35895-LOC_Os12g35900	LOC_Os12g35895 | expressed protein	LOC_Os12g35900 | transposon protein, putative, Pong sub-class
LH	12	21878029	EMMAX	-	-	2.04197e-06	-	intergenic_region	MODIFIER	LOC_Os12g35895-LOC_Os12g35900	LOC_Os12g35895 | expressed protein	LOC_Os12g35900 | transposon protein, putative, Pong sub-class
LH	12	21878252	EMMAX	-	-	2.47798e-06	-	intergenic_region	MODIFIER	LOC_Os12g35895-LOC_Os12g35900	LOC_Os12g35895 | expressed protein	LOC_Os12g35900 | transposon protein, putative, Pong sub-class
LH	12	21878292	EMMAX	-	-	7.04521e-07	-	intergenic_region	MODIFIER	LOC_Os12g35895-LOC_Os12g35900	LOC_Os12g35895 | expressed protein	LOC_Os12g35900 | transposon protein, putative, Pong sub-class
LH	12	21878844	EMMAX	-	-	1.95533e-07	-	intergenic_region	MODIFIER	LOC_Os12g35895-LOC_Os12g35900	LOC_Os12g35895 | expressed protein	LOC_Os12g35900 | transposon protein, putative, Pong sub-class
LH	12	21884690	EMMAX	-	-	9.6224e-08	-	intergenic_region	MODIFIER	LOC_Os12g35910-LOC_Os12g35920	LOC_Os12g35910 | expressed protein	LOC_Os12g35920 | expressed protein
LH	12	21884816	EMMAX	-	-	4.33777e-07	-	intergenic_region	MODIFIER	LOC_Os12g35910-LOC_Os12g35920	LOC_Os12g35910 | expressed protein	LOC_Os12g35920 | expressed protein
LH	12	21885596	EMMAX	-	-	7.76042e-07	-	intergenic_region	MODIFIER	LOC_Os12g35910-LOC_Os12g35920	LOC_Os12g35910 | expressed protein	LOC_Os12g35920 | expressed protein
LH	12	21886311	EMMAX	-	-	6.08198e-07	-	intergenic_region	MODIFIER	LOC_Os12g35910-LOC_Os12g35920	LOC_Os12g35910 | expressed protein	LOC_Os12g35920 | expressed protein
LH	12	21886331	EMMAX	-	-	2.70448e-08	-	intergenic_region	MODIFIER	LOC_Os12g35910-LOC_Os12g35920	LOC_Os12g35910 | expressed protein	LOC_Os12g35920 | expressed protein
LH	12	21886358	EMMAX	-	-	1.14209e-07	-	intergenic_region	MODIFIER	LOC_Os12g35910-LOC_Os12g35920	LOC_Os12g35910 | expressed protein	LOC_Os12g35920 | expressed protein
LH	12	21886476	EMMAX	-	-	1.94494e-06	-	intergenic_region	MODIFIER	LOC_Os12g35910-LOC_Os12g35920	LOC_Os12g35910 | expressed protein	LOC_Os12g35920 | expressed protein
LH	12	21886518	EMMAX	-	-	1.08993e-07	-	intergenic_region	MODIFIER	LOC_Os12g35910-LOC_Os12g35920	LOC_Os12g35910 | expressed protein	LOC_Os12g35920 | expressed protein
LH	12	21887086	EMMAX	-	-	8.23286e-07	-	intergenic_region	MODIFIER	LOC_Os12g35910-LOC_Os12g35920	LOC_Os12g35910 | expressed protein	LOC_Os12g35920 | expressed protein
LH	12	21887110	EMMAX	-	-	1.12224e-07	-	intergenic_region	MODIFIER	LOC_Os12g35910-LOC_Os12g35920	LOC_Os12g35910 | expressed protein	LOC_Os12g35920 | expressed protein
LH	12	21887329	EMMAX	-	-	5.54479e-07	-	intergenic_region	MODIFIER	LOC_Os12g35910-LOC_Os12g35920	LOC_Os12g35910 | expressed protein	LOC_Os12g35920 | expressed protein
LH	12	21887513	EMMAX	-	-	2.2115e-06	-	intergenic_region	MODIFIER	LOC_Os12g35910-LOC_Os12g35920	LOC_Os12g35910 | expressed protein	LOC_Os12g35920 | expressed protein
LH	12	21887773	EMMAX	-	-	3.09996e-06	-	intergenic_region	MODIFIER	LOC_Os12g35910-LOC_Os12g35920	LOC_Os12g35910 | expressed protein	LOC_Os12g35920 | expressed protein
LH	12	21887774	EMMAX	-	-	9.6224e-08	-	intergenic_region	MODIFIER	LOC_Os12g35910-LOC_Os12g35920	LOC_Os12g35910 | expressed protein	LOC_Os12g35920 | expressed protein
LH	12	21889557	EMMAX	-	-	1.87507e-07	-	intergenic_region	MODIFIER	LOC_Os12g35910-LOC_Os12g35920	LOC_Os12g35910 | expressed protein	LOC_Os12g35920 | expressed protein
LH	12	21889843	EMMAX	-	-	1.21459e-06	-	synonymous_variant	LOW	LOC_Os12g35920	LOC_Os12g35920 | expressed protein
LH	12	21889846	EMMAX	-	-	3.04839e-08	-	synonymous_variant	LOW	LOC_Os12g35920	LOC_Os12g35920 | expressed protein
LH	12	21889949	EMMAX	-	-	4.14412e-07	-	synonymous_variant	LOW	LOC_Os12g35920	LOC_Os12g35920 | expressed protein
LH	12	21889956	EMMAX	-	-	2.14365e-06	-	stop_gained	HIGH	LOC_Os12g35920	LOC_Os12g35920 | expressed protein
LH	12	21890000	EMMAX	-	-	3.53899e-08	-	intron_variant	MODIFIER	LOC_Os12g35920	LOC_Os12g35920 | expressed protein
LH	12	21890172	EMMAX	-	-	1.18523e-06	-	intron_variant	MODIFIER	LOC_Os12g35920	LOC_Os12g35920 | expressed protein
LH	12	21890280	EMMAX	-	-	1.00495e-06	-	synonymous_variant	LOW	LOC_Os12g35920	LOC_Os12g35920 | expressed protein
LH	12	21890365	EMMAX	-	-	1.554e-06	-	synonymous_variant	LOW	LOC_Os12g35920	LOC_Os12g35920 | expressed protein
LH	12	21890404	EMMAX	-	-	9.6224e-08	-	missense_variant	MODERATE	LOC_Os12g35920	LOC_Os12g35920 | expressed protein
LH	12	21890579	EMMAX	-	-	2.00718e-06	-	intergenic_region	MODIFIER	LOC_Os12g35920-LOC_Os12g35930	LOC_Os12g35920 | expressed protein	LOC_Os12g35930 | retrotransposon protein, putative, Ty3-gypsy subclass, expressed
LH	12	21890595	EMMAX	-	-	2.19716e-06	-	intergenic_region	MODIFIER	LOC_Os12g35920-LOC_Os12g35930	LOC_Os12g35920 | expressed protein	LOC_Os12g35930 | retrotransposon protein, putative, Ty3-gypsy subclass, expressed
LH	12	21890741	EMMAX	-	-	9.6224e-08	-	intergenic_region	MODIFIER	LOC_Os12g35920-LOC_Os12g35930	LOC_Os12g35920 | expressed protein	LOC_Os12g35930 | retrotransposon protein, putative, Ty3-gypsy subclass, expressed
LH	12	21891205	EMMAX	-	-	2.92302e-07	-	intergenic_region	MODIFIER	LOC_Os12g35920-LOC_Os12g35930	LOC_Os12g35920 | expressed protein	LOC_Os12g35930 | retrotransposon protein, putative, Ty3-gypsy subclass, expressed
LH	12	21891316	EMMAX	-	-	6.88289e-07	-	intergenic_region	MODIFIER	LOC_Os12g35920-LOC_Os12g35930	LOC_Os12g35920 | expressed protein	LOC_Os12g35930 | retrotransposon protein, putative, Ty3-gypsy subclass, expressed
LH	12	21891319	EMMAX	-	-	1.52641e-06	-	intergenic_region	MODIFIER	LOC_Os12g35920-LOC_Os12g35930	LOC_Os12g35920 | expressed protein	LOC_Os12g35930 | retrotransposon protein, putative, Ty3-gypsy subclass, expressed
LH	12	21891344	EMMAX	-	-	9.6224e-08	-	intergenic_region	MODIFIER	LOC_Os12g35920-LOC_Os12g35930	LOC_Os12g35920 | expressed protein	LOC_Os12g35930 | retrotransposon protein, putative, Ty3-gypsy subclass, expressed
LH	12	21891351	EMMAX	-	-	6.55977e-07	-	intergenic_region	MODIFIER	LOC_Os12g35920-LOC_Os12g35930	LOC_Os12g35920 | expressed protein	LOC_Os12g35930 | retrotransposon protein, putative, Ty3-gypsy subclass, expressed
LH	12	21891893	EMMAX	-	-	5.3918e-07	-	intergenic_region	MODIFIER	LOC_Os12g35920-LOC_Os12g35930	LOC_Os12g35920 | expressed protein	LOC_Os12g35930 | retrotransposon protein, putative, Ty3-gypsy subclass, expressed
LH	12	21892290	EMMAX	-	-	1.20283e-06	-	intergenic_region	MODIFIER	LOC_Os12g35920-LOC_Os12g35930	LOC_Os12g35920 | expressed protein	LOC_Os12g35930 | retrotransposon protein, putative, Ty3-gypsy subclass, expressed
LH	12	21892328	EMMAX	-	-	2.9034e-07	-	intergenic_region	MODIFIER	LOC_Os12g35920-LOC_Os12g35930	LOC_Os12g35920 | expressed protein	LOC_Os12g35930 | retrotransposon protein, putative, Ty3-gypsy subclass, expressed
LH	12	21892331	EMMAX	-	-	1.70314e-06	-	intergenic_region	MODIFIER	LOC_Os12g35920-LOC_Os12g35930	LOC_Os12g35920 | expressed protein	LOC_Os12g35930 | retrotransposon protein, putative, Ty3-gypsy subclass, expressed
LH	12	21894948	EMMAX	-	-	2.32818e-06	-	intergenic_region	MODIFIER	LOC_Os12g35920-LOC_Os12g35930	LOC_Os12g35920 | expressed protein	LOC_Os12g35930 | retrotransposon protein, putative, Ty3-gypsy subclass, expressed
LH	12	21898211	EMMAX	-	-	5.34057e-08	-	intergenic_region	MODIFIER	LOC_Os12g35920-LOC_Os12g35930	LOC_Os12g35920 | expressed protein	LOC_Os12g35930 | retrotransposon protein, putative, Ty3-gypsy subclass, expressed
LH	12	21901194	EMMAX	-	-	3.7078e-07	-	intergenic_region	MODIFIER	LOC_Os12g35920-LOC_Os12g35930	LOC_Os12g35920 | expressed protein	LOC_Os12g35930 | retrotransposon protein, putative, Ty3-gypsy subclass, expressed
LH	12	21901701	EMMAX	-	-	4.94168e-07	-	intergenic_region	MODIFIER	LOC_Os12g35920-LOC_Os12g35930	LOC_Os12g35920 | expressed protein	LOC_Os12g35930 | retrotransposon protein, putative, Ty3-gypsy subclass, expressed
LH	12	21901782	EMMAX	-	-	9.61854e-07	-	intergenic_region	MODIFIER	LOC_Os12g35920-LOC_Os12g35930	LOC_Os12g35920 | expressed protein	LOC_Os12g35930 | retrotransposon protein, putative, Ty3-gypsy subclass, expressed
LH	12	21901792	EMMAX	-	-	1.23903e-06	-	intergenic_region	MODIFIER	LOC_Os12g35920-LOC_Os12g35930	LOC_Os12g35920 | expressed protein	LOC_Os12g35930 | retrotransposon protein, putative, Ty3-gypsy subclass, expressed
LH	12	21901821	EMMAX	-	-	1.07692e-06	-	intergenic_region	MODIFIER	LOC_Os12g35920-LOC_Os12g35930	LOC_Os12g35920 | expressed protein	LOC_Os12g35930 | retrotransposon protein, putative, Ty3-gypsy subclass, expressed
LH	12	21901835	EMMAX	-	-	1.26075e-06	-	intergenic_region	MODIFIER	LOC_Os12g35920-LOC_Os12g35930	LOC_Os12g35920 | expressed protein	LOC_Os12g35930 | retrotransposon protein, putative, Ty3-gypsy subclass, expressed
LH	12	21901845	EMMAX	-	-	5.0171e-08	-	intergenic_region	MODIFIER	LOC_Os12g35920-LOC_Os12g35930	LOC_Os12g35920 | expressed protein	LOC_Os12g35930 | retrotransposon protein, putative, Ty3-gypsy subclass, expressed
LH	12	21902019	EMMAX	-	-	3.81212e-07	-	intergenic_region	MODIFIER	LOC_Os12g35920-LOC_Os12g35930	LOC_Os12g35920 | expressed protein	LOC_Os12g35930 | retrotransposon protein, putative, Ty3-gypsy subclass, expressed
LH	12	21902041	EMMAX	-	-	2.17827e-07	-	intergenic_region	MODIFIER	LOC_Os12g35920-LOC_Os12g35930	LOC_Os12g35920 | expressed protein	LOC_Os12g35930 | retrotransposon protein, putative, Ty3-gypsy subclass, expressed
LH	12	21902243	EMMAX	-	-	9.6224e-08	-	intergenic_region	MODIFIER	LOC_Os12g35920-LOC_Os12g35930	LOC_Os12g35920 | expressed protein	LOC_Os12g35930 | retrotransposon protein, putative, Ty3-gypsy subclass, expressed
LH	12	21902305	EMMAX	-	-	1.04228e-06	-	intergenic_region	MODIFIER	LOC_Os12g35920-LOC_Os12g35930	LOC_Os12g35920 | expressed protein	LOC_Os12g35930 | retrotransposon protein, putative, Ty3-gypsy subclass, expressed
LH	12	21903416	EMMAX	-	-	2.62251e-06	-	intergenic_region	MODIFIER	LOC_Os12g35920-LOC_Os12g35930	LOC_Os12g35920 | expressed protein	LOC_Os12g35930 | retrotransposon protein, putative, Ty3-gypsy subclass, expressed
LH	12	21903770	EMMAX	-	-	2.98373e-06	-	intergenic_region	MODIFIER	LOC_Os12g35920-LOC_Os12g35930	LOC_Os12g35920 | expressed protein	LOC_Os12g35930 | retrotransposon protein, putative, Ty3-gypsy subclass, expressed
LH	12	21904387	EMMAX	-	-	1.44701e-06	-	intergenic_region	MODIFIER	LOC_Os12g35920-LOC_Os12g35930	LOC_Os12g35920 | expressed protein	LOC_Os12g35930 | retrotransposon protein, putative, Ty3-gypsy subclass, expressed
LH	12	21904842	EMMAX	-	-	2.03544e-06	-	intergenic_region	MODIFIER	LOC_Os12g35920-LOC_Os12g35930	LOC_Os12g35920 | expressed protein	LOC_Os12g35930 | retrotransposon protein, putative, Ty3-gypsy subclass, expressed
LH	12	21904870	EMMAX	-	-	1.7251e-06	-	intergenic_region	MODIFIER	LOC_Os12g35920-LOC_Os12g35930	LOC_Os12g35920 | expressed protein	LOC_Os12g35930 | retrotransposon protein, putative, Ty3-gypsy subclass, expressed
LH	12	21905048	EMMAX	-	-	1.04821e-07	-	intergenic_region	MODIFIER	LOC_Os12g35920-LOC_Os12g35930	LOC_Os12g35920 | expressed protein	LOC_Os12g35930 | retrotransposon protein, putative, Ty3-gypsy subclass, expressed
LH	12	21905102	EMMAX	-	-	1.03022e-06	-	intergenic_region	MODIFIER	LOC_Os12g35920-LOC_Os12g35930	LOC_Os12g35920 | expressed protein	LOC_Os12g35930 | retrotransposon protein, putative, Ty3-gypsy subclass, expressed
LH	12	21905103	EMMAX	-	-	4.71515e-07	-	intergenic_region	MODIFIER	LOC_Os12g35920-LOC_Os12g35930	LOC_Os12g35920 | expressed protein	LOC_Os12g35930 | retrotransposon protein, putative, Ty3-gypsy subclass, expressed
LH	12	21905492	EMMAX	-	-	4.73463e-07	-	intergenic_region	MODIFIER	LOC_Os12g35920-LOC_Os12g35930	LOC_Os12g35920 | expressed protein	LOC_Os12g35930 | retrotransposon protein, putative, Ty3-gypsy subclass, expressed
LH	12	21905505	EMMAX	-	-	5.07603e-07	-	intergenic_region	MODIFIER	LOC_Os12g35920-LOC_Os12g35930	LOC_Os12g35920 | expressed protein	LOC_Os12g35930 | retrotransposon protein, putative, Ty3-gypsy subclass, expressed
LH	12	21905942	EMMAX	-	-	9.21115e-07	-	intergenic_region	MODIFIER	LOC_Os12g35920-LOC_Os12g35930	LOC_Os12g35920 | expressed protein	LOC_Os12g35930 | retrotransposon protein, putative, Ty3-gypsy subclass, expressed
LH	12	21906404	EMMAX	-	-	8.08619e-07	-	intergenic_region	MODIFIER	LOC_Os12g35920-LOC_Os12g35930	LOC_Os12g35920 | expressed protein	LOC_Os12g35930 | retrotransposon protein, putative, Ty3-gypsy subclass, expressed
LH	12	21906413	EMMAX	-	-	6.55729e-07	-	intergenic_region	MODIFIER	LOC_Os12g35920-LOC_Os12g35930	LOC_Os12g35920 | expressed protein	LOC_Os12g35930 | retrotransposon protein, putative, Ty3-gypsy subclass, expressed
LH	12	21906416	EMMAX	-	-	1.99547e-06	-	intergenic_region	MODIFIER	LOC_Os12g35920-LOC_Os12g35930	LOC_Os12g35920 | expressed protein	LOC_Os12g35930 | retrotransposon protein, putative, Ty3-gypsy subclass, expressed
LH	12	21906537	EMMAX	-	-	8.65446e-08	-	intergenic_region	MODIFIER	LOC_Os12g35920-LOC_Os12g35930	LOC_Os12g35920 | expressed protein	LOC_Os12g35930 | retrotransposon protein, putative, Ty3-gypsy subclass, expressed
LH	12	21906570	EMMAX	-	-	3.52411e-08	-	intergenic_region	MODIFIER	LOC_Os12g35920-LOC_Os12g35930	LOC_Os12g35920 | expressed protein	LOC_Os12g35930 | retrotransposon protein, putative, Ty3-gypsy subclass, expressed
LH	12	21906672	EMMAX	-	-	2.79516e-08	-	intergenic_region	MODIFIER	LOC_Os12g35920-LOC_Os12g35930	LOC_Os12g35920 | expressed protein	LOC_Os12g35930 | retrotransposon protein, putative, Ty3-gypsy subclass, expressed
LH	12	21907438	EMMAX	-	-	9.6224e-08	-	intergenic_region	MODIFIER	LOC_Os12g35920-LOC_Os12g35930	LOC_Os12g35920 | expressed protein	LOC_Os12g35930 | retrotransposon protein, putative, Ty3-gypsy subclass, expressed
LH	12	21907814	EMMAX	-	-	3.1725e-06	-	intergenic_region	MODIFIER	LOC_Os12g35920-LOC_Os12g35930	LOC_Os12g35920 | expressed protein	LOC_Os12g35930 | retrotransposon protein, putative, Ty3-gypsy subclass, expressed
LH	12	21908171	EMMAX	-	-	1.3612e-06	-	intergenic_region	MODIFIER	LOC_Os12g35920-LOC_Os12g35930	LOC_Os12g35920 | expressed protein	LOC_Os12g35930 | retrotransposon protein, putative, Ty3-gypsy subclass, expressed
LH	12	21909028	EMMAX	-	-	2.38611e-06	-	intergenic_region	MODIFIER	LOC_Os12g35920-LOC_Os12g35930	LOC_Os12g35920 | expressed protein	LOC_Os12g35930 | retrotransposon protein, putative, Ty3-gypsy subclass, expressed
LH	12	21909092	EMMAX	-	-	4.1932e-07	-	intergenic_region	MODIFIER	LOC_Os12g35920-LOC_Os12g35930	LOC_Os12g35920 | expressed protein	LOC_Os12g35930 | retrotransposon protein, putative, Ty3-gypsy subclass, expressed
LH	12	24675248	EMMAX	1.06267e-07	-	-	-	intergenic_region	MODIFIER	LOC_Os12g39920-LOC_Os12g39930	LOC_Os12g39920 | expressed protein	LOC_Os12g39930 | expressed protein
CL	12	25618464	FarmCPU	-	-	1.34043e-09	-	intergenic_region	MODIFIER	LOC_Os12g41320-LOC_Os12g41340	LOC_Os12g41320 | expressed protein	LOC_Os12g41340 | transposon protein, putative, unclassified
