# Supplementary material for: Genome-Wide Association Analysis of the Genetic Basis for Sheath Blight Resistance in Rice
Source: Rice (N Y). 2019 Dec 18;12:93. doi: 10.1186/s12284-019-0351-5 (PMC6920286; doi:10.1186/s12284-019-0351-5)
Supplement: Supplementary file 6 — Additional file 6 : Table S6. Sheath blight resistance putative functional genes for 23 RLH-SALs detected by a GWAS. [file 12284_2019_351_MOESM6_ESM.xlsx]

## Sheet: Table S6
Table S6. Sheath blight resistance putative functional genes for 23 RLH-SALs detected by a GWAS
SAL ID	Gene ID	Chromosome	CDS and 1-kb upstream sequence position (bp)	The lowest p-value of Tukey's multiple comparison of mean RLH among different haplotypes				Annotation
				Whole	Xian	Geng	Aus
L2	LOC_Os01g44200	1	25335576-25346419	1.54e-10	0.0105288	3.5e-05	-	retrotransposon protein, putative, unclassified, expressed
L2	LOC_Os01g44210	1	25350614-25352550	2.23e-08	-	0.00178742	0.0116262	50S ribosomal protein L31, putative, expressed
L2	LOC_Os01g44220	1	25352769-25362199	6.76e-08	0.00742186	9.19e-05	-	glucose-1-phosphate adenylyltransferase large subunit, chloroplast precursor, putative, expressed
L2	LOC_Os01g44230	1	25362036-25367161	0.00420047	-	-	-	transcription factor X1, putative, expressed
L2	LOC_Os01g44240	1	25366445-25367900	2.27e-10	-	0.00170167	-	zinc finger, C3HC4 type domain containing protein, expressed
L2	LOC_Os01g44250	1	25367481-25371011	5.51e-08	-	0.00269765	0.0192641	CBS domain containing membrane protein, putative, expressed
L2	LOC_Os01g44260	1	25381698-25384678	8.98e-10	-	0.00153903	-	dihydroflavonol-4-reductase, putative, expressed
L2	LOC_Os01g44270	1	25385256-25387781	0.000114255	-	0.0318764	-	retrotransposon protein, putative, unclassified, expressed
L2	LOC_Os01g44310	1	25417248-25426723	2.63e-06	-	0.00129686	-	dnaJ domain containing protein, expressed
L2	LOC_Os01g44320	1	25427475-25429332	5.1e-08	-	0.0168184	-	expressed protein
L2	LOC_Os01g44330	1	25439082-25442079	1.96e-10	0.0107682	6e-05	-	laccase precursor protein, putative, expressed
L2	LOC_Os01g44340	1	25442405-25445195	0.0405942	-	-	-	pectinesterase, putative, expressed
L2	LOC_Os01g44350	1	25445246-25446869	3.79e-11	0.0249813	0.000137846	-	expressed protein
L2	LOC_Os01g44360	1	25447396-25450648	5.29e-10	-	3.18e-05	-	CBS domain containing membrane protein, putative, expressed
L3	LOC_Os02g30060	2	17848182-17853559	8.76e-09	0.00693814	-	-	3-oxoacyl-reductase, chloroplast precursor, putative, expressed
L3	LOC_Os02g30080	2	17861194-17866853	1.41e-10	0.000563104	0.0209373	-	cytochrome P450, putative, expressed
L3	LOC_Os02g30090	2	17866904-17871190	8.12e-09	0.000774709	0.000893507	-	cytochrome P450, putative, expressed
L3	LOC_Os02g30100	2	17872662-17876075	5.43e-09	0.000313449	0.00769308	-	cytochrome P450, putative, expressed
L3	LOC_Os02g30110	2	17879886-17886427	4.97e-10	0.000169939	-	-	cytochrome P450, putative, expressed
L3	LOC_Os02g30114	2	17887846-17890823	7.78e-06	0.00265813	-	-	expressed protein
L3	LOC_Os02g30130	2	17897035-17904236	0.0491172	-	0.00016923	0.0436154	retrotransposon protein, putative, unclassified, expressed
L3	LOC_Os02g30140	2	17904117-17909700	9.62e-05	-	-	-	expressed protein
L3	LOC_Os02g30150	2	17909631-17915473	4.23e-09	0.000243151	-	-	disease resistance protein, putative, expressed
L3	LOC_Os02g30170	2	17927149-17929197	5.32e-06	0.00513464	-	-	hypothetical protein
L3	LOC_Os02g30180	2	17929686-17936416	2.74e-08	0.00111931	-	-	ZOS2-07 - C2H2 zinc finger protein, expressed
L3	LOC_Os02g30190	2	17947296-17950941	2.24e-10	4.37e-05	-	-	expressed protein
L3	LOC_Os02g30200	2	17952229-17958190	2.86e-07	0.00201864	-	-	PE-PGRS family protein, putative, expressed
L3	LOC_Os02g30210	2	17958496-17962723	3.64e-05	-	-	-	OsFBK7 - F-box domain and kelch repeat containing protein, expressed
L4	LOC_Os02g58410	2	35717050-35730564	0.016769	-	-	0.0176996	expressed protein
L4	LOC_Os02g58420	2	35730256-35731516	-	-	-	3.91e-05	hypothetical protein
L4	LOC_Os02g58440	2	35737982-35743320	0.0408126	-	-	0.0108043	zinc finger C-x8-C-x5-C-x3-H type family protein, expressed
L4	LOC_Os02g58460	2	35747230-35752292	0.0234213	-	-	0.000110824	beta-catenin-like protein 1, putative, expressed
L4	LOC_Os02g58470	2	35751397-35754629	0.0423392	-	-	-	expressed protein
L4	LOC_Os02g58510	2	35771233-35773369	0.00548771	-	-	0.0424414	GHMP kinases ATP-binding protein, putative, expressed
L4	LOC_Os02g58520	2	35774030-35777266	-	-	-	0.000120048	CAMK_CAMK_like.16 - CAMK includes calcium/calmodulin depedent protein kinases, expressed
L4	LOC_Os02g58530	2	35778430-35781388	0.0480156	-	-	0.0152584	transporter family protein, putative, expressed
L4	LOC_Os02g58540	2	35783284-35785146	0.00700674	-	-	-	RING-H2 finger protein, putative, expressed
L4	LOC_Os02g58550	2	35784842-35788820	0.0205021	-	-	-	chloroplast channel forming outer membrane protein, putative, expressed
L4	LOC_Os02g58554	2	35789047-35797691	-	-	-	0.0485986	expressed protein
L4	LOC_Os02g58560	2	35797349-35804500	0.0308885	-	0.0365347	0.0261621	1,3-beta-glucan synthase component, putative, expressed
L4	LOC_Os02g58570	2	35803589-35806541	0.0164711	0.0420696	-	0.0457901	PRLI-interacting factor A, putative, expressed
L4	LOC_Os02g58580	2	35806045-35812446	-	0.0150375	-	-	cation efflux family protein, putative, expressed
L4	LOC_Os02g58590	2	35812497-35818776	0.0168457	0.0042812	-	-	N-acetylglucosaminyltransferase I, putative, expressed
L5	LOC_Os03g28160	3	16208132-16210085	9.75e-08	-	-	-	jacalin-like lectin domain containing protein, expressed
L5	LOC_Os03g28170	3	16213381-16215458	9.62e-07	-	-	-	expressed protein
L5	LOC_Os03g28175	3	16216761-16218732	0.0272702	-	-	-	expressed protein
L5	LOC_Os03g28180	3	16220335-16222937	0.00654241	-	-	-	expressed protein
L5	LOC_Os03g28190	3	16227657-16229190	0.000125551	0.0116077	0.0114384	-	dirigent, putative, expressed
L5	LOC_Os03g28250	3	16246178-16247517	0.00173236	-	-	-	expressed protein
L5	LOC_Os03g28260	3	16250621-16253717	0.00236266	-	-	-	retrotransposon protein, putative, unclassified, expressed
L6	LOC_Os03g39560	3	21965674-21967615	0.00191846	-	0.017211	-	retrotransposon protein, putative, unclassified, expressed
L6	LOC_Os03g39570	3	21969710-21974153	0.00507039	-	0.00412967	-	transposon protein, putative, CACTA, En/Spm sub-class, expressed
L6	LOC_Os03g39594	3	21988968-21991035	0.00125714	-	-	-	transposon protein, putative, CACTA, En/Spm sub-class, expressed
L6	LOC_Os03g39602	3	21994993-21998021	0.0112383	-	-	-	expressed protein
L6	LOC_Os03g39610	3	21998942-22001714	2.55e-06	-	-	-	chlorophyll A-B binding protein, putative, expressed
L6	LOC_Os03g39620	3	22007351-22009220	0.000116903	-	0.00590949	-	expressed protein
L6	LOC_Os03g39629	3	22011080-22012546	5.72e-08	-	0.000866333	-	expressed protein
L6	LOC_Os03g39640	3	22016151-22030740	0.00993988	-	-	-	CBS domain containing protein, expressed
L6	LOC_Os03g39650	3	22047470-22052542	0.000285476	-	-	-	cytochrome P450, putative, expressed
L6	LOC_Os03g39655	3	22053827-22057431	0.000105588	-	-	-	expressed protein
L6	LOC_Os03g39660	3	22055764-22058465	1.13e-05	-	-	0.011578	expressed protein
L6	LOC_Os03g39670	3	22068041-22070159	0.000225107	-	-	-	retrotransposon protein, putative, unclassified
L6	LOC_Os03g39680	3	22074719-22076960	8.26e-05	-	-	-	retrotransposon protein, putative, LINE subclass
L6	LOC_Os03g39690	3	22082215-22086166	0.000608536	-	-	0.0125065	cytochrome P450, putative, expressed
L6	LOC_Os03g39700	3	22088623-22090102	2.15e-05	-	-	0.0312945	expressed protein
L6	LOC_Os03g39710	3	22091999-22096372	1.77e-08	-	0.0193339	-	transporter family protein, putative, expressed
L7	LOC_Os03g58240	3	33179998-33187229	1.61e-08	-	-	-	GTP binding protein, putative, expressed
L7	LOC_Os03g58250	3	33187313-33192805	8.43e-06	-	-	-	bZIP transcription factor domain containing protein, expressed
L7	LOC_Os03g58260	3	33193735-33199099	3.75e-08	-	-	-	indole-3-glycerol phosphate lyase, chloroplast precursor, putative, expressed
L7	LOC_Os03g58270	3	33199210-33204277	0.0114195	-	0.000588123	-	retrotransposon protein, putative, unclassified, expressed
L7	LOC_Os03g58280	3	33203591-33207166	1.68e-06	-	-	-	expressed protein
L7	LOC_Os03g58290	3	33207531-33211400	1.80297e-05	-	0.027966	-	indole-3-glycerol phosphate lyase, chloroplast precursor, putative, expressed
L7	LOC_Os03g58300	3	33214533-33218418	1.76284e-07	-	-	-	indole-3-glycerol phosphate lyase, chloroplast precursor, putative, expressed
L7	LOC_Os03g58320	3	33226460-33229543	5.14622e-12	-	-	-	indole-3-glycerol phosphate lyase, chloroplast precursor, putative, expressed
L7	LOC_Os03g58330	3	33232106-33237601	1.23e-09	-	-	-	BHLH transcription factor, putative, expressed
L7	LOC_Os03g58340	3	33239266-33244810	1.43e-11	-	-	-	expressed protein
L7	LOC_Os03g58350	3	33246011-33248318	4.11e-05	-	-	-	OsIAA14 - Auxin-responsive Aux/IAA gene family member, expressed
L7	LOC_Os03g58364	3	33252420-33254326	3.99e-09	-	-	-	hypothetical protein
L7	LOC_Os03g58372	3	33253749-33258103	6.44e-05	-	-	-	expressed protein
L7	LOC_Os03g58380	3	33259264-33261270	2.02e-08	-	-	-	aldehyde oxidase 2, putative, expressed
L7	LOC_Os03g58390	3	33266192-33272302	1.21347e-12	-	0.000111668	-	zinc finger, C3HC4 type domain containing protein, expressed
L7	LOC_Os03g58400	3	33277922-33281166	8.3e-11	-	-	-	C-5 cytosine-specific DNA methylase, putative, expressed
L7	LOC_Os03g58410	3	33281871-33283563	1.22e-06	-	-	-	prenylated rab acceptor, putative, expressed
L7	LOC_Os03g58420	3	33285651-33288563	3.55e-11	-	-	-	WRKY6, expressed
L7	LOC_Os03g58430	3	33291035-33294213	7.29e-05	-	-	-	40S ribosomal protein S15, putative, expressed
L8	LOC_Os04g17510	4	9578331-9585691	-	-	0.0016652	-	retrotransposon protein, putative, unclassified, expressed
L8	LOC_Os04g17530	4	9588238-9589720	0.00293583	-	-	-	retrotransposon, putative, centromere-specific
L8	LOC_Os04g17540	4	9590697-9593747	-	-	0.00200068	-	retrotransposon protein, putative, Ty3-gypsy subclass
L8	LOC_Os04g17550	4	9594693-9597054	0.0324874	-	-	-	hypothetical protein
L8	LOC_Os04g17574	4	9603173-9607659	5.25e-07	-	-	-	retrotransposon, putative, centromere-specific, expressed
L8	LOC_Os04g17590	4	9611774-9613157	1.22e-07	-	0.0152665	-	hypothetical protein
L8	LOC_Os04g17600	4	9614619-9616911	8.41e-05	-	0.0342753	-	retrotransposon, putative, centromere-specific, expressed
L8	LOC_Os04g17610	4	9629437-9633724	3.8e-11	-	-	-	retrotransposon protein, putative, Ty3-gypsy subclass
L8	LOC_Os04g17620	4	9640979-9647338	2.4e-07	-	-	-	retrotransposon protein, putative, unclassified, expressed
L8	LOC_Os04g17630	4	9647557-9650656	2.57e-09	-	0.000817901	-	retrotransposon, putative, centromere-specific
L8	LOC_Os04g17640	4	9655537-9660677	0.000102354	-	-	-	retrotransposon protein, putative, unclassified, expressed
L8	LOC_Os04g17650	4	9661934-9668057	1.25e-07	-	0.0250357	-	sucrose synthase, putative, expressed
L8	LOC_Os04g17660	4	9671229-9675147	1.63e-06	-	-	-	rhodanese-like domain containing protein, putative, expressed
L8	LOC_Os04g17669	4	9683572-9685135	6e-10	-	0.0127948	-	expressed protein
L8	LOC_Os04g17680	4	9685999-9689230	1.58e-05	0.0117533	-	-	expressed protein
L8	LOC_Os04g17700	4	9694100-9703565	2.91e-05	-	0.0136477	-	kinesin heavy chain isolog, putative, expressed
L8	LOC_Os04g17720	4	9705815-9709515	2.73e-09	-	-	-	retrotransposon protein, putative, unclassified, expressed
L8	LOC_Os04g17730	4	9714196-9716676	3.96e-13	-	0.00775069	-	hypothetical protein
L8	LOC_Os04g17740	4	9718554-9721627	2.27e-08	-	0.00449783	-	transposon protein, putative, unclassified, expressed
L8	LOC_Os04g17780	4	9742983-9748289	0.0177246	-	0.00917474	-	retrotransposon protein, putative, unclassified, expressed
L9	LOC_Os04g29090	4	17258836-17264132	0.00594436	-	-	-	FAD-binding and arabino-lactone oxidase domains containing protein, putative, expressed
L9	LOC_Os04g29100	4	17268040-17272419	0.000544262	-	0.00491595	-	hypothetical protein
L9	LOC_Os04g29110	4	17274997-17276801	0.0333535	-	-	-	hypothetical protein
L9	LOC_Os04g29130	4	17282830-17284270	0.00198878	0.0351515	-	-	retrotransposon protein, putative, unclassified
L9	LOC_Os04g29140	4	17283760-17286435	7.8e-05	-	0.00169892	-	retrotransposon protein, putative, unclassified
L9	LOC_Os04g29150	4	17285999-17287367	0.0247819	0.0475317	-	-	retrotransposon protein, putative, unclassified
L9	LOC_Os04g29190	4	17300896-17309142	0.0261325	-	-	-	retrotransposon protein, putative, unclassified, expressed
L9	LOC_Os04g29210	4	17318196-17321032	0.00139048	0.00892671	-	-	FAD-binding and arabino-lactone oxidase domains containing protein, putative, expressed
L9	LOC_Os04g29224	4	17328607-17336816	0.000618554	-	-	-	transposon protein, putative, CACTA, En/Spm sub-class, expressed
L9	LOC_Os04g29250	4	17342728-17345356	0.00201276	-	-	-	retrotransposon protein, putative, unclassified, expressed
L9	LOC_Os04g29260	4	17344701-17346786	0.0188538	-	-	-	expressed protein
L9	LOC_Os04g29270	4	17346994-17354917	0.000669426	-	0.0134308	-	retrotransposon protein, putative, unclassified, expressed
L10	LOC_Os05g50390	5	28880514-28882393	9.21e-08	-	-	-	expressed protein
L10	LOC_Os05g50400	5	28883565-28885416	1.2e-08	-	-	-	expressed protein
L10	LOC_Os05g50410	5	28888622-28896998	5.71798e-12	-	0.00827591	-	Rad21 / Rec8 like protein, putative, expressed
L10	LOC_Os05g50420	5	28897434-28913195	3.86e-06	-	-	-	retrotransposon protein, putative, unclassified, expressed
L10	LOC_Os05g50440	5	28911635-28919060	7.78e-07	-	-	-	expressed protein
L10	LOC_Os05g50450	5	28919968-28922326	4.06e-07	-	-	-	expressed protein
L10	LOC_Os05g50460	5	28923125-28926029	5.05e-12	-	-	-	pentatricopeptide, putative, expressed
L10	LOC_Os05g50470	5	28932225-28934607	3.82e-08	-	-	-	expressed protein
L10	LOC_Os05g50480	5	28939141-28948384	5.81e-09	-	-	-	protein of unknown function DUF1296 domain containing protein, expressed
L11	LOC_Os06g04330	6	1838557-1843840	2.55e-10	-	-	-	expressed protein
L11	LOC_Os06g04340	6	1844953-1849753	1.69e-11	-	-	-	expressed protein
L11	LOC_Os06g04350	6	1849923-1854898	5.68e-10	0.00583314	-	-	expressed protein
L11	LOC_Os06g04360	6	1856820-1862053	2.54e-07	-	-	-	expressed protein
L11	LOC_Os06g04370	6	1863515-1868211	0.000463276	0.0447057	-	-	expressed protein
L11	LOC_Os06g04380	6	1872634-1876911	8.4e-10	-	-	-	aminomethyltransferase, putative, expressed
L11	LOC_Os06g04399	6	1879536-1891125	6.58e-11	-	-	-	hypersensitive-induced reaction protein 4, putative, expressed
L11	LOC_Os06g04410	6	1891151-1893188	4.2e-08	0.0370335	0.0127734	-	expressed protein
L11	LOC_Os06g04420	6	1893929-1895306	4.13e-08	-	0.00550275	-	lipoxygenase 4, putative
L11	LOC_Os06g04430	6	1896433-1897852	2.56e-12	-	-	-	expressed protein
L11	LOC_Os06g04440	6	1898594-1900625	2.24e-10	-	0.00578268	-	expressed protein
L11	LOC_Os06g04450	6	1900862-1910008	2.27e-12	-	0.000200219	-	Sec1 family transport protein, putative, expressed
L11	LOC_Os06g04460	6	1909663-1914030	1.35e-06	-	0.0184754	-	hypersensitive-induced response protein, putative, expressed
L11	LOC_Os06g04470	6	1914141-1919055	3.17e-06	-	-	-	expressed protein
L11	LOC_Os06g04480	6	1921429-1923594	0.000339692	-	-	-	expressed protein
L11	LOC_Os06g04490	6	1923873-1925298	1.59e-05	-	-	-	expressed protein
L11	LOC_Os06g04500	6	1926256-1930883	5.66e-05	-	-	-	cornichon protein, putative, expressed
L11	LOC_Os06g04510	6	1931296-1937380	3.85e-12	-	0.00454108	-	enolase, putative, expressed
L11	LOC_Os06g04520	6	1936857-1948678	2.3e-10	-	0.0104567	-	expressed protein
L11	LOC_Os06g04530	6	1948424-1953325	6.17e-10	-	0.0426519	-	OsClp9 - Putative Clp protease homologue, expressed
L11	LOC_Os06g04540	6	1962246-1964580	1.12e-09	0.021829	0.00486748	-	DNA binding protein, putative, expressed
L14	LOC_Os07g14850	7	8495189-8501906	0.000223826	-	-	0.0153917	CESA6 - cellulose synthase, expressed
L14	LOC_Os07g14860	7	8504408-8505853	9.69e-05	-	0.0223648	0.00756637	expressed protein
L14	LOC_Os07g14870	7	8509324-8512843	0.000889404	-	-	0.0492093	hypothetical protein
L14	LOC_Os07g14880	7	8514834-8516388	0.000539442	-	-	-	expressed protein
L14	LOC_Os07g14890	7	8524599-8526466	5.36e-06	-	-	0.00264842	expressed protein
L14	LOC_Os07g14900	7	8525650-8528020	2.54e-06	-	-	0.0112824	expressed protein
L14	LOC_Os07g14910	7	8528427-8532166	2.31e-07	-	-	0.00185051	expressed protein
L14	LOC_Os07g14920	7	8534823-8543276	4.71e-06	-	0.0112747	-	expressed protein
L14	LOC_Os07g14930	7	8544040-8545889	1.05e-07	-	0.00765944	0.00181886	expressed protein
L14	LOC_Os07g14940	7	8561534-8566213	3.53e-06	-	-	-	transposon protein, putative, CACTA, En/Spm sub-class, expressed
L14	LOC_Os07g14970	7	8589390-8591929	0.000479542	-	-	-	retrotransposon protein, putative, unclassified, expressed
L14	LOC_Os07g14980	7	8592837-8594997	0.0424532	-	-	-	retrotransposon protein, putative, unclassified
L14	LOC_Os07g14990	7	8594496-8599397	1.17e-05	-	0.0132677	-	retrotransposon protein, putative, Ty3-gypsy subclass, expressed
L14	LOC_Os07g15000	7	8601084-8602739	4.25e-09	-	0.0411657	0.00736401	expressed protein
L14	LOC_Os07g15010	7	8602907-8605265	7.79e-05	-	-	0.0347869	hypothetical protein
L14	LOC_Os07g15020	7	8608214-8611170	3.91e-06	-	-	0.0289586	expressed protein
L14	LOC_Os07g15030	7	8614541-8619297	0.000599109	0.0208823	0.0405938	-	retrotransposon protein, putative, unclassified, expressed
L14	LOC_Os07g15040	7	8622580-8625123	0.00132221	-	-	-	retrotransposon protein, putative, unclassified
L14	LOC_Os07g15050	7	8626617-8629905	2.26e-06	-	-	0.0128047	retrotransposon protein, putative, unclassified, expressed
L14	LOC_Os07g15060	7	8629988-8632379	6.44e-05	-	-	0.02976	retrotransposon, putative, centromere-specific
L14	LOC_Os07g15070	7	8632695-8635424	1.13e-07	0.0109819	0.00687783	-	retrotransposon, putative, centromere-specific
L14	LOC_Os07g15100	7	8660610-8662056	0.000127815	-	-	0.0162297	hypothetical protein
L14	LOC_Os07g15110	7	8664386-8670475	0.0220904	-	-	-	retrotransposon protein, putative, unclassified, expressed
L15	LOC_Os07g26490	7	15237166-15244043	0.000233147	-	-	-	ankyrin repeat domain containing protein, expressed
L15	LOC_Os07g26500	7	15243769-15245084	6.35e-05	-	-	-	hypothetical protein
L16	LOC_Os09g11370	9	6322254-6323796	2.9e-05	-	-	-	expressed protein
L16	LOC_Os09g11380	9	6326584-6336208	1.22839e-05	-	-	-	expressed protein
L17	LOC_Os09g17810	9	10897052-10900227	4.16e-07	-	0.00129028	-	leucine zipper protein-like, putative, expressed
L17	LOC_Os09g17820	9	10900666-10902383	1.21e-11	-	7.49e-07	-	hypothetical protein
L17	LOC_Os09g17830	9	10906212-10909526	2.39e-10	-	0.0021248	-	protein transport protein Sec61 subunit alpha, putative, expressed
L17	LOC_Os09g17840	9	10915827-10919170	1.03e-07	0.0393653	-	-	protein transport protein Sec61 subunit alpha, putative, expressed
L17	LOC_Os09g17850	9	10921338-10926994	5.19e-07	-	0.000121058	-	acetyltransferase type B catalytic subunit, putative, expressed
L17	LOC_Os09g17860	9	10926129-10927974	3.42e-07	-	-	-	retrotransposon protein, putative, unclassified, expressed
L17	LOC_Os09g17870	9	10928396-10931718	0.000272167	-	0.0311336	-	cytidylyltransferase domain containing protein, expressed
L18	LOC_Os09g29740	9	18083522-18084902	0.0397893	-	-	-	beta-expansin precursor, putative, expressed
L18	LOC_Os09g29750	9	18085524-18091864	1.53e-12	-	-	-	ZOS9-15 - C2H2 zinc finger protein, expressed
L19	LOC_Os10g07520	10	4004508-4006146	3.69e-08	-	0.0043523	-	hypothetical protein
L19	LOC_Os10g07530	10	4013154-4017079	0.000519954	-	-	-	transposon protein, putative, CACTA, En/Spm sub-class, expressed
L20	LOC_Os10g18170	10	9227677-9229006	2.85e-06	-	-	-	RALFL16 - Rapid ALkalinization Factor RALF family protein precursor, putative, expressed
L20	LOC_Os10g18180	10	9229668-9233859	7.77e-07	-	-	0.0394608	retrotransposon protein, putative, unclassified, expressed
L20	LOC_Os10g18190	10	9237693-9239472	0.000306987	-	-	-	retrotransposon protein, putative, Ty1-copia subclass
L20	LOC_Os10g18210	10	9249091-9253872	3.32e-06	-	-	-	retrotransposon protein, putative, Ty1-copia subclass, expressed
L20	LOC_Os10g18220	10	9255244-9261352	0.000252939	-	-	0.0108997	GHMP kinases ATP-binding protein, putative, expressed
L20	LOC_Os10g18234	10	9262718-9266529	0.0164946	-	-	-	expressed protein
L20	LOC_Os10g18250	10	9274548-9276258	0.000132109	-	-	-	expressed protein
L20	LOC_Os10g18260	10	9278153-9281643	6.9e-06	-	-	-	TKL_IRAK_DUF26-lc.27 - DUF26 kinases have homology to DUF26 containing loci, expressed
L20	LOC_Os10g18294	10	9295757-9303491	1.28e-06	-	0.0407451	-	retrotransposon protein, putative, Ty3-gypsy subclass, expressed
L20	LOC_Os10g18310	10	9304363-9305908	3.45e-08	-	-	0.000712678	expressed protein
L20	LOC_Os10g18330	10	9312311-9314060	9.61e-05	-	-	-	retrotransposon protein, putative, Ty3-gypsy subclass, expressed
L20	LOC_Os10g18340	10	9314456-9316347	6.49e-08	-	-	0.00647522	expressed protein
L21	LOC_Os10g21910	10	11272893-11285000	3.41e-11	-	0.0280753	-	acetyl-CoA carboxylase, putative, expressed
L21	LOC_Os10g21920	10	11288218-11290756	5.36e-05	-	-	-	PPR repeat containing protein, expressed
L21	LOC_Os10g21930	10	11299730-11303664	0.000180228	-	-	-	OsFBK21 - F-box domain and kelch repeat containing protein, expressed
L21	LOC_Os10g21940	10	11304991-11318070	5.06e-09	-	0.0454439	-	expressed protein
L21	LOC_Os10g21950	10	11323706-11336058	5.18e-09	-	-	-	retrotransposon protein, putative, Ty1-copia subclass, expressed
L21	LOC_Os10g21956	10	11336281-11339907	0.0314032	-	-	-	transposon protein, putative, CACTA, En/Spm sub-class, expressed
L21	LOC_Os10g22000	10	11358460-11362997	5.23e-08	-	-	-	retrotransposon protein, putative, unclassified, expressed
L21	LOC_Os10g22030	10	11377140-11383743	-	-	0.0012674	-	retrotransposon protein, putative, unclassified, expressed
L21	LOC_Os10g22039	10	11382074-11388353	-	-	0.00331811	-	mitochondrial import inner membrane translocase subunit Tim17, putative, expressed
L22	LOC_Os10g22440	10	11617089-11618922	1.46e-08	-	0.00538249	-	expressed protein
L23	LOC_Os10g27330	10	14423222-14428197	9.64e-06	0.0207156	0.000903068	-	glycerol-3-phosphate acyltransferase, putative, expressed
L23	LOC_Os10g27340	10	14428228-14433381	1.06e-05	-	-	-	oxidoreductase, putative, expressed
L23	LOC_Os10g27350	10	14434451-14436209	7.52e-14	-	-	-	DUF584 domain containing protein, putative, expressed
L23	LOC_Os10g27360	10	14435872-14438849	1.65e-11	-	-	-	no apical meristem protein, putative, expressed
L23	LOC_Os10g27370	10	14441261-14443890	1.19e-10	-	0.00577719	-	transposon protein, putative, Pong sub-class, expressed
L23	LOC_Os10g27380	10	14442785-14445504	6.76e-12	-	0.00622246	-	expressed protein
L23	LOC_Os10g27390	10	14445549-14448670	7.75e-05	-	-	-	no apical meristem protein, putative, expressed
L23	LOC_Os10g27400	10	14448718-14450248	6.82e-10	0.00241525	-	-	expressed protein
L23	LOC_Os10g27420	10	14462632-14464443	5.61e-09	0.0310816	-	-	expressed protein
L23	LOC_Os10g27430	10	14468029-14469436	2.08e-05	-	-	-	expressed protein
L23	LOC_Os10g27440	10	14470127-14471683	5.6e-10	-	-	-	expressed protein
L23	LOC_Os10g27450	10	14474781-14479810	1.45e-09	-	-	-	tetrapyrrole methylase family protein, putative, expressed
L23	LOC_Os10g27460	10	14486073-14487627	4.2e-06	-	-	-	expressed protein
L23	LOC_Os10g27470	10	14486133-14493136	0.00236911	-	-	-	KH domain containing protein, putative, expressed
L23	LOC_Os10g27480	10	14492299-14496794	7.83e-10	-	-	-	expressed protein
L23	LOC_Os10g27980	10	14497531-14500756	3.7e-07	-	-	0.0443994	transmembrane amino acid transporter protein, putative, expressed
L23	LOC_Os10g27990	10	14500800-14505243	2.05e-08	-	-	-	exocyst complex component 6, putative, expressed
L23	LOC_Os10g28000	10	14505709-14509788	1.64e-07	-	-	-	glutathione reductase, putative, expressed
L23	LOC_Os10g28009	10	14513148-14521443	9.37e-07	-	-	-	expressed protein
L23	LOC_Os10g28020	10	14531843-14543224	3.5e-09	-	-	0.0116755	OsPOP21 - Putative Prolyl Oligopeptidase homologue, expressed
L23	LOC_Os10g28030	10	14542516-14549011	3.51e-08	-	-	-	OsPOP22 - Putative Prolyl Oligopeptidase homologue, expressed
L23	LOC_Os10g28040	10	14549109-14556547	2.4e-07	-	-	-	histone acetyltransferase GCN5, putative, expressed
L23	LOC_Os10g28050	10	14557959-14560336	3.52e-05	-	-	-	chitinase 2, putative, expressed
L23	LOC_Os10g28060	10	14560601-14566737	0.000650573	-	-	-	3-ketoacyl-CoA synthase, putative, expressed
L23	LOC_Os10g28070	10	14576819-14578463	5.33e-05	-	-	-	retrotransposon protein, putative, unclassified, expressed
L24	LOC_Os10g31700	10	16616623-16619330	3.32e-07	-	0.00924317	-	hypothetical protein
L24	LOC_Os10g31710	10	16621128-16622703	6.38e-10	-	0.0476935	-	glycine-rich cell wall structural protein 2 precursor, putative, expressed
L24	LOC_Os10g31720	10	16625819-16627573	0.000139237	-	-	-	glycine-rich cell wall structural protein 2 precursor, putative, expressed
L24	LOC_Os10g31730	10	16634498-16636314	0.000149089	-	-	-	retrotransposon protein, putative, unclassified, expressed
L24	LOC_Os10g31740	10	16638955-16641712	0.0118107	-	-	-	glycine-rich cell wall structural protein 2 precursor, putative, expressed
L24	LOC_Os10g31750	10	16642530-16645214	1.68e-09	-	0.0120577	-	hypothetical protein
L24	LOC_Os10g31760	10	16648816-16650983	0.00118207	-	-	-	expressed protein
L24	LOC_Os10g31770	10	16650740-16660551	0.000779649	-	-	-	START domain containing protein, expressed
L24	LOC_Os10g31780	10	16662932-16664717	5.15e-08	-	-	-	oxidoreductase, short chain dehydrogenase/reductase family domain containing protein, expressed
L24	LOC_Os10g31790	10	16665814-16674464	7.09e-08	-	0.0325972	-	ubiquitin family protein, putative, expressed
L24	LOC_Os10g31810	10	16674511-16677874	1.31e-05	-	-	-	expressed protein
L24	LOC_Os10g31820	10	16685826-16693615	7.94e-06	-	-	-	fluG, putative, expressed
L24	LOC_Os10g31830	10	16693205-16698515	0.0155185	-	-	-	ras-related protein, putative, expressed
L24	LOC_Os10g31840	10	16702768-16704109	5.87e-05	-	-	-	expressed protein
L24	LOC_Os10g31850	10	16704943-16709495	5.21e-09	-	-	-	RING finger and CHY zinc finger domain-containing protein 1, putative, expressed
L24	LOC_Os10g31856	10	16710177-16716537	2.56e-08	0.0434482	-	-	midasin-related, putative, expressed
L25	LOC_Os11g10470	11	5710546-5712249	1.96e-07	-	0.01138	0.0187105	expressed protein
L25	LOC_Os11g10480	11	5712641-5717288	2.72e-05	-	-	-	dehydrogenase, putative, expressed
L25	LOC_Os11g10490	11	5728821-5733633	1.03e-07	-	-	-	transposon protein, putative, CACTA, En/Spm sub-class, expressed
L25	LOC_Os11g10500	11	5736122-5743333	0.0339133	-	-	-	retrotransposon protein, putative, Ty1-copia subclass, expressed
L25	LOC_Os11g10510	11	5744961-5749152	0.000171615	-	-	-	dehydrogenase, putative, expressed
L25	LOC_Os11g10520	11	5755644-5761026	3.21e-09	-	-	0.038463	dehydrogenase, putative, expressed
L26	LOC_Os11g42420	11	25527232-25537466	0.00154897	-	0.00933488	0.00157679	nuclear pore protein 84/107 containing protein, expressed
L26	LOC_Os11g42430	11	25536945-25541452	0.00119821	-	-	0.0066258	transporter family protein, putative, expressed
L26	LOC_Os11g42440	11	25541740-25547535	0.0192845	-	-	0.00550732	expressed protein
L26	LOC_Os11g42470	11	25581310-25582769	2.93e-05	-	-	0.00802272	expressed protein
L26	LOC_Os11g42480	11	25583964-25586370	0.00155301	-	-	-	transferase family domain containing protein, expressed
L26	LOC_Os11g42490	11	25588890-25591726	0.00654551	-	-	0.022178	retrotransposon protein, putative, unclassified, expressed
L26	LOC_Os11g42500	11	25592755-25594897	0.000747472	-	-	0.020712	dirigent, putative, expressed
