# Supplementary material for: Genome-Wide Association Analysis of the Genetic Basis for Sheath Blight Resistance in Rice
Source: Rice (N Y). 2019 Dec 18;12:93. doi: 10.1186/s12284-019-0351-5 (PMC6920286; doi:10.1186/s12284-019-0351-5)
Supplement: Supplementary file 7 — Additional file 7 : Table S7. Results of a GO enrichment analysis of sheath blight resistance putative functional genes. [file 12284_2019_351_MOESM7_ESM.xlsx]

## Sheet: Sheet1
Table S7. Results of a GO enrichment analysis of sheath blight resistance putative functional genes
GO term	Ontology	Description	Number in input list	Number in BG/Ref	p-value	FDR
GO:0019752	P	carboxylic acid metabolic process	11	473	2.2e-05	0.0016
GO:0043436	P	oxoacid metabolic process	11	473	2.2e-05	0.0016
GO:0055114	P	oxidation reduction	19	1351	2.7e-05	0.0016
GO:0042180	P	cellular ketone metabolic process	11	480	2.5e-05	0.0016
GO:0006082	P	organic acid metabolic process	11	474	2.2e-05	0.0016
GO:0044281	P	small molecule metabolic process	16	1034	4.2e-05	0.002
GO:0006575	P	cellular amino acid derivative metabolic process	5	92	0.00011	0.0043
GO:0006520	P	cellular amino acid metabolic process	7	303	0.00075	0.023
GO:0006725	P	cellular aromatic compound metabolic process	5	145	0.00079	0.023
GO:0006519	P	cellular amino acid and derivative metabolic process	8	391	0.00069	0.023
GO:0034641	P	cellular nitrogen compound metabolic process	8	435	0.0013	0.032
GO:0044106	P	cellular amine metabolic process	7	333	0.0013	0.032
GO:0016836	F	hydro-lyase activity	5	58	1.3e-05	0.0032
GO:0016835	F	carbon-oxygen lyase activity	5	79	5.3e-05	0.0064
GO:0016491	F	oxidoreductase activity	19	1672	0.00043	0.034
