# Supplementary material for: Genome-Wide Association Analysis of the Genetic Basis for Sheath Blight Resistance in Rice
Source: Rice (N Y). 2019 Dec 18;12:93. doi: 10.1186/s12284-019-0351-5 (PMC6920286; doi:10.1186/s12284-019-0351-5)
Supplement: Supplementary file 8 — Additional file 8 : Table S8. Results of a KEGG pathway enrichment analysis of sheath blight resistance putative functional genes. [file 12284_2019_351_MOESM8_ESM.xlsx]

## Sheet: Sheet1
Table S8. Results of a KEGG pathway enrichment analysis of sheath blight resistance putative functional genes
Pathway ID	Pathway name	Hit number (Query)	Percentage in query	P value	Gene ID
01220	Degradation of aromatic compounds	3	10.00%	8.28e-05	LOC_Os11g10480|LOC_Os11g10510|LOC_Os11g10520
00061	Fatty acid biosynthesis	3	10.00%	0.00166	LOC_Os02g30060|LOC_Os02g30200|LOC_Os10g31780
01040	Biosynthesis of unsaturated fatty acids	3	10.00%	0.00337	LOC_Os02g30060|LOC_Os02g30200|LOC_Os10g31780
00071	Fatty acid degradation	3	10.00%	0.00391	LOC_Os11g10480|LOC_Os11g10510|LOC_Os11g10520
00350	Tyrosine metabolism	3	10.00%	0.00421	LOC_Os11g10480|LOC_Os11g10510|LOC_Os11g10520
01100	Metabolic pathways	19	63.33%	0.00773	LOC_Os01g44220|LOC_Os01g44260|LOC_Os01g44340|LOC_Os02g30060|LOC_Os02g58510|LOC_Os02g58590|LOC_Os03g39610|LOC_Os03g58260|LOC_Os03g58300|LOC_Os03g58400|LOC_Os04g17650|LOC_Os06g04510|LOC_Os09g17870|LOC_Os10g18220|LOC_Os10g27340|LOC_Os10g31780|LOC_Os11g10480|LOC_Os11g10510|LOC_Os11g10520
