# Supplementary material for: Genome-Wide Association Analysis of the Genetic Basis for Sheath Blight Resistance in Rice
Source: Rice (N Y). 2019 Dec 18;12:93. doi: 10.1186/s12284-019-0351-5 (PMC6920286; doi:10.1186/s12284-019-0351-5)
Supplement: Supplementary file 9 — Additional file 9 : Table S9. Haplotype analyses of 36 genes associated with RLH screened based on annotated functions and multiple comparisons. [file 12284_2019_351_MOESM9_ESM.xlsx]

## Sheet: Table S9
Table S9. Haplotype analyses of 36 genes associated with RLH sreened based on annotated functions and multiple comparisons
Gene ID	Annotation MSU 7.0	Chr.	CDS and 1-kb upstream sequence position (bp)	SAL located	QTL/gene reported previously	Number of haplotype	Haplotype ID	Haplotype genotype	Aus				Xian				Geng				Whole
									No. of accessions	Mean	S.D.	Duncan’s Multiple Range Test†	No. of accessions	Mean	S.D.	Duncan’s Multiple Range Test	No. of accessions	Mean	S.D.	Duncan’s Multiple Range Test	No. of accessions	Mean	S.D.	Duncan’s Multiple Range Test
LOC_Os01g44260	dihydroflavonol-4-reductase, putative, expressed	1	25381698-25384678	L2		5	Haplotype 1	ACAAAAACGGGTAAAATTACGATGTGCTGGGCGGTGTCT	64	0.440469	0.146314		5	0.502	0.209093		37	0.549189	0.146598	b	106	0.481321	0.15665	d
							Haplotype 2	TTAAGAACGCGGAAAATTGTGGCACGCTAGGCGGGGCTC					66	0.563485	0.156456	a					66	0.563485	0.156456	bc
							Haplotype 3	ACAAAAACGGGTAAAATTACGATGTGCTGGGAGGTGTCT									49	0.603878	0.158138	b	49	0.603878	0.158138	b
							Haplotype 4	ACCGGTATAGAGGGGTCCACAGCGCACCATACAATACCC					3	0.59	0.121244		34	0.689118	0.192297	a	37	0.681081	0.188323	a
							Haplotype 5	TTAAGAGCGCGGAAAATTATGGCGCGTTGGGCGGGGCCC	5	0.52	0.0961769		18	0.503333	0.128567	a					23	0.506957	0.120432	cd
LOC_Os02g30150	disease resistance protein, putative, expressed	2	17909631-17915473	L3		4	Haplotype 1	AACGAACGAAGTCGT	42	0.450952	0.155764	a	146	0.55411	0.16411	a	4	0.5925	0.16358		192	0.532344	0.167239	b
							Haplotype 2	CTCAAGCGAAGTCGA									111	0.597207	0.159597	a	111	0.597207	0.159597	a
							Haplotype 3	ATCGAACTAAGTCGT					5	0.394	0.11327		88	0.619432	0.182727	a	93	0.607312	0.186403	a
							Haplotype 4	CTTAGGTGGGTCTAT	47	0.450213	0.173838	a	37	0.446757	0.116382	b	3	0.606667	0.171561		87	0.454138	0.152846	c
LOC_Os02g30060	3-oxoacyl-reductase, chloroplast precursor, putative, expressed	2	17848182-17853559	L3		5	Haplotype 1	ATTCAGTTCT	1	0.71	NA						108	0.604074	0.165287	a	109	0.605046	0.164832	a
							Haplotype 2	CTTCAGTTCT	48	0.465	0.179325	a	38	0.433947	0.127693	b	2	0.62	0.240416		88	0.455114	0.160767	c
							Haplotype 3	CTCTCGCGGA					3	0.353333	0.110604		53	0.584717	0.183204	a	56	0.572321	0.186927	ab
							Haplotype 4	AACTCGCGGA	10	0.398	0.119145	b	55	0.538364	0.160067	a	1	0.68	NA		66	0.519242	0.161924	b
							Haplotype 5	CACTCGCGGA	6	0.456667	0.179406		27	0.536667	0.164176	a	1	0.64	NA		34	0.525588	0.165752	b
LOC_Os02g58560	1,3-beta-glucan synthase component, putative, expressed	2	35797349-35804500	L4	QDs2b and QRh2b (Li et al. 2009)	6	Haplotype 1	ACGGGGCTATG	70	0.428286	0.14137	b	5	0.372	0.121943		141	0.640284	0.171422	a	216	0.56537	0.191034	a
							Haplotype 2	CCAAGACGAAG					89	0.499888	0.152558	b	5	0.494	0.0811172		94	0.499574	0.149356	a
							Haplotype 3	CCGGTGCGTTT					38	0.57	0.167864	ab					38	0.57	0.167864	a
							Haplotype 4	ATGGGGCTATG									37	0.573514	0.172098	b	37	0.573514	0.172098	a
							Haplotype 5	CCAAGGCGAAG	12	0.531667	0.172407	a	21	0.597143	0.189133	a	3	0.413333	0.0208167		36	0.56	0.180981	a
							Haplotype 6	CCGGTGCGTAT					34	0.520294	0.16696	ab					34	0.520294	0.16696	a
LOC_Os03g28190	dirigent, putative, expressed	3	16227657-16229190	L5		5	Haplotype 1	CGCCTATAGCCGGTT	31	0.431613	0.132667	a	3	0.626667	0.141892		151	0.611788	0.170185	a	185	0.581838	0.176835	a
							Haplotype 2	TGCCTATAGCCGGTC	47	0.456809	0.179372	a	3	0.643333	0.333067		19	0.495789	0.127989	b	69	0.475652	0.175964	b
							Haplotype 3	CGCCTATAGCCGGTC	11	0.494545	0.160771	a	55	0.564	0.188381	a	1	0.53	n.a.		67	0.55209	0.183382	a
							Haplotype 4	CCAACGGTCCGTTCT	2	0.57	0.0848528		24	0.4925	0.123403	ab	25	0.6212	0.15632	a	51	0.558627	0.15146	a
							Haplotype 5	CCCACGGTCAGTTCT					49	0.471224	0.146567	b					49	0.471224	0.146567	b
LOC_Os03g39610	chlorophyll A-B binding protein, putative, expressed	3	21998942-22001714	L6		6	Haplotype 1	TATAGTTCCTCTTCGGCAACGGCT					6	0.43	0.107703		187	0.611765	0.175495		193	0.606114	0.176461	a
							Haplotype 2	TAGGGGTCCTCCGCGGCGGCGGCC	17	0.458824	0.163282	a	71	0.550423	0.177944	ab					88	0.532727	0.178053	ab
							Haplotype 3	TGGGGGTCCCCTGCGGCGGCGGCC	31	0.465806	0.155323	a	1	0.52	n.a.						32	0.4675	0.153097	bc
							Haplotype 4	TAGGGGATCTCTGCTTTGGCAGCC					27	0.59	0.174973	a					27	0.59	0.174973	a
							Haplotype 5	TAGAATTCTTCTGTGGCGGTGATC	22	0.396818	0.122334	a	4	0.54	0.0496655						26	0.418846	0.12507	c
							Haplotype 6	TAGGGGATCTTTGCGGCGGCGGCC					21	0.483333	0.15272	b					21	0.483333	0.15272	bc
LOC_Os03g58240	GTP binding protein, putative, expressed	3	33179998-33187229	L7	qSBR-3 (Kunihiro et al. 2002); qSBPL-3-2 (Wen et al. 2015); qHNLH3 (Zeng et al. 2015); OsWRKY4 (Wang et al. 2015a)	5	Haplotype 1	ACACCGGAAC					164	0.519329	0.165741	a	1	0.79	n.a.		165	0.52097	0.166573	c
							Haplotype 2	GTGCCGAAAT	4	0.505	0.157162		10	0.51	0.165193	a	139	0.596475	0.170268	a	153	0.588431	0.170503	ab
							Haplotype 3	GCGCTAGATC	87	0.448736	0.157722		1	0.6	n.a.		1	0.37	n.a.		89	0.449551	0.156974	d
							Haplotype 4	GTGCCGAGAT									49	0.625306	0.17407	a	49	0.625306	0.17407	a
							Haplotype 5	ACGTCGGAAC					27	0.547778	0.150034	a					27	0.547778	0.150034	bc
LOC_Os03g58290	indole-3-glycerol phosphate lyase, chloroplast precursor, putative, expressed	3	33207531-33211400			5	Haplotype 1	GCACCGGCCGCATCACAAGGCG	3	0.466667	0.168028		10	0.493	0.162484	a	148	0.595405	0.163792	b	161	0.586646	0.165454	ab
							Haplotype 2	ATGTCAGCTGCGCCGCAGGGCG					125	0.52128	0.165841	a					125	0.52128	0.165841	bc
							Haplotype 3	GCACCGGCCGCATCACAAGACG									38	0.662105	0.17241	a	38	0.662105	0.17241	a
							Haplotype 4	GTGTTGACCATGCTGTAGAGTA	37	0.475405	0.167856		1	0.6	n.a.						38	0.478684	0.166801	c
							Haplotype 5	GTGCCGGTCGCGCCGCTAGGCG					13	0.554615	0.150367	a					13	0.554615	0.150367	bc
LOC_Os03g58390	zinc finger, C3HC4 type domain containing protein, expressed	3	33266192-33272302			5	Haplotype 1	TGATGGTGGAGCACC					180	0.514333	0.158904						180	0.514333	0.158904	bc
							Haplotype 2	GCATGGTGGGGTGCC					1	0.44	n.a.		86	0.662791	0.163762	a	87	0.66023	0.16455	a
							Haplotype 3	TGGCGGCTAAACATT	81	0.466173	0.171723		3	0.596667	0.165025						84	0.470833	0.172258	c
							Haplotype 4	GCATGGTGGGGCGCC	3	0.566667	0.119304						58	0.54431	0.165319	b	61	0.54541	0.162671	b
							Haplotype 5	GCATAGTGGGGCGCC									52	0.609808	0.172485	a	52	0.609808	0.172485	a
LOC_Os03g58400	C-5 cytosine-specific DNA methylase, putative, expressed	3	33277922-33281166			3	Haplotype 1	TGG	4	0.505	0.157162		1	0.44	n.a.		230	0.606957	0.172412		235	0.604511	0.172332	a
							Haplotype 2	TAG	2	0.3	0.0141421		216	0.516759	0.1611		3	0.536667	0.22301		221	0.515068	0.162006	b
							Haplotype 3	GAA	93	0.462151	0.167305		3	0.596667	0.165025						96	0.466354	0.16803	c
LOC_Os03g58420	WRKY6, expressed	3	33285651-33288563			3	Haplotype 1	ATCT	3	0.466667	0.168028						220	0.610182	0.172171		223	0.608251	0.172543	a
							Haplotype 2	TCTA	1	0.34	n.a.		190	0.515421	0.159552		2	0.58	0.296985		193	0.515181	0.160381	b
							Haplotype 3	ACTA	84	0.456667	0.165561		3	0.596667	0.165025						87	0.461494	0.166577	c
LOC_Os05g50410	Rad21 / Rec8 like protein, putative, expressed	5	28888622-28896998	L10	RM5784 and RM3286 (Taguchi-Shiobara et al. 2013)	7	Haplotype 1	AGTTTACGACCTAGA					1	0.46	n.a.		122	0.64123	0.17376	a	123	0.639756	0.173817	a
							Haplotype 2	GGCAAGTGGGAAGGA	4	0.635	0.127932		65	0.530769	0.168377	a					69	0.536812	0.167354	b
							Haplotype 3	AGTTTACGAGCTAGA					7	0.475714	0.0690066		47	0.593617	0.172783	a	54	0.578333	0.167476	ab
							Haplotype 4	GGCAAGCAGGAAGGA	65	0.448462	0.164462		1	0.71	n.a.						66	0.452424	0.166337	c
							Haplotype 5	GACAAGCAGGAAGGA					41	0.498049	0.154017	a					41	0.498049	0.154017	bc
							Haplotype 6	GGCTAGCAGGAAGGT					17	0.505294	0.134542	a	1	0.65	n.a.		18	0.513333	0.134907	bc
							Haplotype 7	AGTTTACGACCTATA									17	0.51	0.123288	b	17	0.51	0.123288	bc
LOC_Os05g50460	pentatricopeptide, putative, expressed	5	28923125-28926029			6	Haplotype 1	AGTTTACGACCTAGA					1	0.46	n.a.		155	0.61671	0.183848	a	156	0.615705	0.183683	a
							Haplotype 2	GGCAAGTGGGAAGGA	77	0.435974	0.144106		2	0.6	0.155563						79	0.440127	0.145659	c
							Haplotype 3	AGTTTACGAGCTAGA	5	0.584	0.158997		65	0.538769	0.161695	a					70	0.542	0.160792	b
							Haplotype 4	GGCAAGCAGGAAGGA					63	0.538413	0.168793	a					63	0.538413	0.168793	b
							Haplotype 5	GACAAGCAGGAAGGA					8	0.4875	0.134137		36	0.570278	0.15647	a	44	0.555227	0.154596	ab
							Haplotype 6	GGCTAGCAGGAAGGT					28	0.528929	0.17317	a	3	0.763333	0.20502		31	0.551613	0.186424	ab
LOC_Os06g04450	Sec1 family transport protein, putative, expressed	6	1900862-1910008	L11		6	Haplotype 1	CGCACCCC	66	0.455909	0.162982	a	138	0.526087	0.167617	a	1	0.53	n.a.		205	0.503512	0.168562	bc
							Haplotype 2	CGAACCTT	4	0.5275	0.288718		10	0.593	0.129705	a	93	0.579462	0.151136	b	107	0.578785	0.15405	ab
							Haplotype 3	TGAACCTT					11	0.52	0.139786	a	92	0.672391	0.166333	a	103	0.656117	0.169811	a
							Haplotype 4	CACGCCCC	15	0.450667	0.152712	a	2	0.695	0.304056						17	0.479412	0.18102	c
							Haplotype 5	CGAACTCT	1	0.22	n.a.						15	0.493333	0.174833	c	16	0.47625	0.182204	c
							Haplotype 6	CGCAACCC					15	0.484667	0.164615	a					15	0.484667	0.164615	bc
LOC_Os06g04510	enolase, putative, expressed	6	1931296-1937380			4	Haplotype 1	CCGCTGGCCCTTAA	5	0.536	0.250759		23	0.556957	0.126075	a	196	0.624796	0.17077	a	224	0.615848	0.169611	a
							Haplotype 2	CCTCGGGCTCCCGA	54	0.447593	0.145886	a	160	0.516875	0.164975	a	1	0.53	n.a.		215	0.499535	0.162489	b
							Haplotype 3	CGTAGGGCTCCCGT	22	0.437727	0.168408	a	2	0.695	0.304056						24	0.459167	0.187592	b
							Haplotype 4	TCGCGATATTCTGA					1	0.46	n.a.		15	0.493333	0.174833	b	16	0.49125	0.16911	b
LOC_Os07g15000	expressed protein	7	8601084-8602739	L14		5	Haplotype 1	ATAGCGCTG	6	0.411667	0.175319		206	0.523155	0.162754						212	0.52	0.16373	c
							Haplotype 2	GGCGCCCTG	63	0.498095	0.172989	a	1	0.46	n.a.		102	0.580392	0.177351	a	166	0.548434	0.179288	bc
							Haplotype 3	GGCCCCCTG									93	0.639355	0.16254	a	93	0.639355	0.16254	a
							Haplotype 4	GGCGCGGCT	24	0.390417	0.134536	b	3	0.566667	0.023094						27	0.41	0.138703	d
							Haplotype 5	GGCGACCTG									12	0.6275	0.181615	a	12	0.6275	0.181615	ab
LOC_Os07g26500	hypothetical protein	7	15243769-15245084	L15	qSBR7-1 (Channamallikarjuna et al. 2010)	6	Haplotype 1	GGTGCCCGGGCACGGATGCGGGGTATGCG					2	0.615	0.120208		182	0.610495	0.173359		184	0.610543	0.172639	a
							Haplotype 2	GCCGTTCGGGCTCGGGCGTGGGACAAGTG	3	0.373333	0.106927		76	0.566447	0.16764	a	2	0.61	0.0707107		81	0.56037	0.167641	ab
							Haplotype 3	GCTGCCCAGGCTCAGGCGCAGGGCATACG	54	0.489259	0.164659	a									54	0.489259	0.164659	bcd
							Haplotype 4	GCTGCCTAGGTTCAAGCGCAGGGCGTACG	3	0.503333	0.249065		36	0.534167	0.156011	ab					39	0.531795	0.160474	abc
							Haplotype 5	ACCGTTCGTGCTTGGGCATGAAGCAAGTA	13	0.400769	0.127702	a									13	0.400769	0.127702	d
							Haplotype 6	GCTACCCAGACTCAGGCGCAGGGCATACG					12	0.458333	0.175439	b					12	0.458333	0.175439	cd
LOC_Os09g11380	expressed protein	9	6326584-6336208	L16	qHZaDR9 (Zeng et al. 2015)	4	Haplotype 1	CATGGGCCCTA					4	0.5625	0.105		148	0.62473	0.172467		152	0.623092	0.171102	a
							Haplotype 2	GCCGGGTCCCG					63	0.513016	0.14501	a					63	0.513016	0.14501	b
							Haplotype 3	GATAAACATCA					30	0.502667	0.153374	a	1	0.41	n.a.		31	0.499677	0.151712	b
							Haplotype 4	GATGGGCCCCA	10	0.339	0.0887506		5	0.544	0.242652		2	0.54	0.155563		17	0.422941	0.177086	c
LOC_Os09g17830	protein transport protein Sec61 subunit alpha, putative, expressed	9	10906212-10909526	L17		5	Haplotype 1	AGCTG	1	0.27	n.a.		4	0.5875	0.141038		191	0.616021	0.171541	a	196	0.613673	0.172055	a
							Haplotype 2	GGCCA					125	0.51584	0.168639	ab	4	0.46	0.0898146		129	0.514109	0.166835	b
							Haplotype 3	GACCG	70	0.459857	0.171342	a	8	0.4975	0.0930054						78	0.463718	0.165004	b
							Haplotype 4	GGCCG	2	0.425	0.162635		46	0.565	0.148978	a	19	0.634737	0.173761	a	67	0.580597	0.159733	a
							Haplotype 5	GGTCG	19	0.441579	0.132592	a	20	0.4755	0.165799	b					39	0.458974	0.149557	b
LOC_Os09g17840	protein transport protein Sec61 subunit alpha, putative, expressed	9	10915827-10919170			6	Haplotype 1	GTAAGTC	1	0.27	n.a.		4	0.5875	0.141038		194	0.614072	0.171487	a	199	0.611809	0.171969	a
							Haplotype 2	GCGAATC					121	0.521488	0.16813	ab	4	0.46	0.0898146		125	0.51952	0.16634	bc
							Haplotype 3	ACAAACC	69	0.476667	0.179817	a	8	0.52	0.124097						77	0.481169	0.174718	c
							Haplotype 4	GCAAATA					42	0.571429	0.151345	a	6	0.57	0.133417		48	0.57125	0.147902	ab
							Haplotype 5	GCAGATC	15	0.456667	0.143958	a	22	0.466364	0.15795	b					37	0.462432	0.150451	c
							Haplotype 6	GCAAATC	3	0.466667	0.064291		2	0.605	0.0353553		13	0.63	0.223458	a	18	0.6	0.199086	a
LOC_Os09g29750	ZOS9-15 - C2H2 zinc finger protein, expressed	9	18085524-18091864	L18	qSB-9 (Han et al. 2002); qSBR9-1 (Channamallikarjuna et al. 2010); qshb9.1 (Yadav et al. 2015); RM6251 and RM3533 (Taguchi-Shiobara et al. 2013); bc15/OsCTL1 (Wu et al. 2012)	4	Haplotype 1	ACG	3	0.463333	0.0971253		6	0.343333	0.0893682		220	0.614682	0.172654		229	0.60559	0.176201	a
							Haplotype 2	GCC					142	0.537042	0.165134	a					142	0.537042	0.165134	b
							Haplotype 3	GAG	85	0.448353	0.167189	a	5	0.498	0.103537						90	0.451111	0.164299	c
							Haplotype 4	GCG	11	0.52	0.163095	a	53	0.500377	0.15472	a					64	0.50375	0.155037	b
LOC_Os10g07520	hypothetical protein	10	4004508-4006146	L19	QRlh10b (Xie et al. 2008)	5	Haplotype 1	CGCAACGGCGC	86	0.46093	0.162522		97	0.513608	0.168246	ab	57	0.562982	0.159933	b	240	0.506458	0.168184	cd
							Haplotype 2	CACGACAACGC	2	0.44	0.0565685						71	0.587606	0.159037	b	73	0.583562	0.158818	ab
							Haplotype 3	TACGATGGTGC					7	0.554286	0.159672		48	0.666042	0.172968	a	55	0.651818	0.174027	a
							Haplotype 4	TATGATGGCAC					43	0.47093	0.134551	b					43	0.47093	0.134551	d
							Haplotype 5	TATGTTGGCAC					12	0.565	0.147925	a					12	0.565	0.147925	bc
LOC_Os10g21910	acetyl-CoA carboxylase, putative, expressed	10	11272893-11285000	L21		7	Haplotype 1	TCGGTAAAGGC	1	0.22	n.a.		4	0.6725	0.222916		134	0.628955	0.181941	a	139	0.627266	0.185061	a
							Haplotype 2	TCGCTAGAGGC	95	0.464526	0.166553		3	0.613333	0.25697						98	0.469082	0.170022	c
							Haplotype 3	TTGGTAGATCC					89	0.529101	0.167105	a	1	0.37	n.a.		90	0.527333	0.167008	bc
							Haplotype 4	GCGGTAGTGGC									77	0.574675	0.151897	b	77	0.574675	0.151897	ab
							Haplotype 5	TCGGACGTGGC					49	0.509184	0.142607	a					49	0.509184	0.142607	bc
							Haplotype 6	TCGGTAGAGGC					19	0.502632	0.162612	a					19	0.502632	0.162612	bc
							Haplotype 7	TCAGTAGAGGC					13	0.565385	0.16169	a					13	0.565385	0.16169	ab
LOC_Os10g21920	PPR repeat containing protein, expressed	10	11288218-11290756			5	Haplotype 1	ATACTCCACGCGCGAGTACAGCAATCCCCACATTCGC					2	0.845	0.0353553		48	0.652292	0.197681	a	50	0.66	0.197391	a
							Haplotype 2	ATACTTCACGCGCGGGCGCGCCAATCCCCACACACGC					30	0.532	0.191643	a					30	0.532	0.191643	bc
							Haplotype 3	ATACTCCACGCGCAGGCGGGCTTAGCTTCACACTCGT	24	0.452083	0.155479		2	0.46	0.0141421						26	0.452692	0.149173	c
							Haplotype 4	GTGTCCCGTACGCGGGCGCGCCAGTCCCCGTACTAGC									17	0.616471	0.157359	a	17	0.616471	0.157359	ab
							Haplotype 5	GCGTCCTGCGTATGGACGCGCCAGTACCTGTGCTATC					11	0.483636	0.169604	a					11	0.483636	0.169604	c
LOC_Os10g21930	OsFBK21 - F-box domain and kelch repeat containing protein, expressed	10	11299730-11303664			5	Haplotype 1	GGGGGGGGGACGTGAGTAGTACAAAGCCACGGT	1	0.22	n.a.						46	0.657391	0.187432	a	47	0.648085	0.196055	a
							Haplotype 2	AGGAGGGGGGCGAGGGCGATGCGACACCCTGCT	27	0.437407	0.148573										27	0.437407	0.148573	c
							Haplotype 3	GAAGGAGAGGCGTGGATGGTATGAAGCCCCGCT					25	0.5968	0.172209	a					25	0.5968	0.172209	ab
							Haplotype 4	GGGGAGGGAGCGTGGGCGGTACGACGCCCCACT					17	0.523529	0.156403	a					17	0.523529	0.156403	bc
							Haplotype 5	GGGGGGAGGGTATAGGCGACACGGAGGACCGCC									12	0.64	0.195122	a	12	0.64	0.195122	a
LOC_Os10g22440	expressed protein	10	11617089-11618922	L22		6	Haplotype 1	ACAGCACGGCTCCCACGACA					2	0.845	0.0353553		105	0.651619	0.178321	a	107	0.655234	0.178613	a
							Haplotype 2	GCGACACGGCTCCTTCTGTA					63	0.548095	0.169228	a					63	0.548095	0.169228	b
							Haplotype 3	GCGGCGTGATTTCCTCTGCG	46	0.460652	0.179176		4	0.6175	0.183916						50	0.4732	0.182762	c
							Haplotype 4	GCGGTGCAGCACTCTCTGCA									41	0.560488	0.166447	b	41	0.560488	0.166447	b
							Haplotype 5	GCGGCGTGGTTTCCTTTGCA					33	0.54697	0.15905	a					33	0.54697	0.15905	bc
							Haplotype 6	GTGACACGGCTCCCTCTGTA					22	0.513182	0.140081	a					22	0.513182	0.140081	bc
LOC_Os10g27360	no apical meristem protein, putative, expressed	10	14435872-14438849	L23	qDs10 (Li et al. 2009)	3	Haplotype 1	GGT					7	0.674286	0.141522		227	0.611982	0.170221		234	0.613846	0.16951	a
							Haplotype 2	GAC	13	0.428462	0.219083	a	178	0.520562	0.15628	a					191	0.514293	0.162249	b
							Haplotype 3	GGC	78	0.468846	0.160365	a	26	0.496538	0.183934	a					104	0.475769	0.166078	c
LOC_Os10g27980	transmembrane amino acid transporter protein, putative, expressed	10	14497531-14500756			6	Haplotype 1	CACATACATAACCCCGGTCCCT					1	0.51	n.a.		201	0.608308	0.173762	a	202	0.607822	0.173467	ab
							Haplotype 2	CACGCGTGCAGTCTCGGTCGCG					130	0.518	0.160495	a					130	0.518	0.160495	c
							Haplotype 3	TATGCGTGCAGTCCCGGACGCG	66	0.479242	0.164235	a	19	0.517895	0.183381	a					85	0.487882	0.168347	c
							Haplotype 4	CGCGCGTGCAGTCCCAGTCGTG					36	0.547222	0.164796	a					36	0.547222	0.164796	bc
							Haplotype 5	CACGCGTGCTGTTCTGGTCGCG					4	0.7125	0.12659		16	0.679375	0.178156	a	20	0.686	0.166651	a
							Haplotype 6	CACGCGTGCAGTCCCGATAGCT	11	0.369091	0.172942	b	2	0.455	0.0919239						13	0.382308	0.163307	d
LOC_Os10g28020	OsPOP21 - Putative Prolyl Oligopeptidase homologue, expressed	10	14531843-14543224			6	Haplotype 1	TACGGGGTTAAGCACCCGGGGTCAT					104	0.536635	0.158951	a					104	0.536635	0.158951	bc
							Haplotype 2	AATGTAGTTAAGTGTTTAAGGTTAG									89	0.627416	0.178863	a	89	0.627416	0.178863	a
							Haplotype 3	AATGTAGTTAAGTGTTTAAGTTTAG									79	0.584937	0.154197	a	79	0.584937	0.154197	ab
							Haplotype 4	TACGGGATTGGGCATCCGGCGCCAT	36	0.416111	0.129444	a	13	0.516154	0.196322	a					49	0.442653	0.154418	c
							Haplotype 5	TTCAGGGCCAAACATCCGGGGTCGT	6	0.35	0.125857		6	0.575	0.141951						12	0.4625	0.173683	c
							Haplotype 6	TACGGGATTAGGCATCCGGCGCCAT	11	0.531818	0.12164	b									11	0.531818	0.12164	bc
LOC_Os10g28000	glutathione reductase, putative, expressed	10	14505709-14509788			7	Haplotype 1	CCGCCTACGCG					2	0.525	0.0212132		186	0.605968	0.173247	a	188	0.605106	0.172526	b
							Haplotype 2	CCATCCTCACG	71	0.47662	0.159427	a	20	0.499	0.193877	a					91	0.481538	0.166706	c
							Haplotype 3	CCACCTTTACG					82	0.547683	0.163883	a					82	0.547683	0.163883	bc
							Haplotype 4	CCACCTTTATG					46	0.488043	0.148573	a					46	0.488043	0.148573	c
							Haplotype 5	CCACATTCACG	11	0.414545	0.191644	a	34	0.517059	0.155749	a					45	0.492	0.168895	c
							Haplotype 6	TCACATTCACA					5	0.734	0.119708		13	0.713846	0.16681	a	18	0.719444	0.151986	a
							Haplotype 7	CTGCCTACGCG									11	0.615455	0.190859	a	11	0.615455	0.190859	b
LOC_Os10g28050	chitinase 2, putative, expressed	10	14557959-14560336			5	Haplotype 1	GGCAAATAG					88	0.497841	0.16019	a	211	0.603033	0.172316	a	299	0.572074	0.175277	a
							Haplotype 2	GGCTGATAT	70	0.471286	0.157415	a	24	0.492917	0.177727	a					94	0.476809	0.162131	b
							Haplotype 3	GGCAAATGT					58	0.557414	0.150643	a					58	0.557414	0.150643	a
							Haplotype 4	TGCAAAAAT					22	0.515455	0.156166	a	11	0.704545	0.153386	a	33	0.578485	0.177625	a
							Haplotype 5	GATAAGTAT	14	0.445714	0.229538	a	3	0.49	0.0888819						17	0.453529	0.209998	b
LOC_Os10g31780	oxidoreductase, short chain dehydrogenase/reductase family domain containing protein, expressed	10	16662932-16664717	L24		6	Haplotype 1	TACCTGAG	14	0.431429	0.152913	a	101	0.530495	0.173628	a	7	0.65	0.221736		122	0.525984	0.178343	bc
							Haplotype 2	GACTGAGC					3	0.446667	0.136504		103	0.605049	0.157342	ab	106	0.600566	0.158432	ab
							Haplotype 3	GACCTGAG	60	0.453	0.159823	a	6	0.545	0.0838451						66	0.461364	0.156322	c
							Haplotype 4	GACTGGGC					1	0.38	n.a.		60	0.6455	0.191987	a	61	0.641148	0.193392	a
							Haplotype 5	GCCTGGGC									20	0.545	0.155986	b	20	0.545	0.155986	bc
							Haplotype 6	TACCTGAG					14	0.508571	0.162758	a					14	0.508571	0.162758	c
LOC_Os10g31790	ubiquitin family protein, putative, expressed	10	16665814-16674464			5	Haplotype 1	GGCCTCACTCGGGTGCCTACAGCCGAGGCC	8	0.45875	0.16949		47	0.586809	0.184957		6	0.603333	0.181952		61	0.571639	0.185249	b
							Haplotype 2	TACCTTCCCTGGGGTCCCGTAATTGGAATG					1	0.51	n.a.		59	0.595763	0.170377	b	60	0.594333	0.169289	b
							Haplotype 3	TAGCTTCCCTGGGGTTCCGTAATTGGGACG									44	0.6825	0.185072	a	44	0.6825	0.185072	a
							Haplotype 4	GACCGCCTTCAGATGCCTACAGCTAAGGCC	37	0.435405	0.150916		6	0.631667	0.127345						43	0.462791	0.161825	c
							Haplotype 5	TACCTCCCCTGGGGTCCCGTAATTGGAATG									35	0.625714	0.155096	ab	35	0.625714	0.155096	ab
LOC_Os10g31850	RING finger and CHY zinc finger domain-containing protein 1, putative, expressed	10	16704943-16709495			5	Haplotype 1	TCACCGGCAGCGGCCAGTTTCTGGCTTCTTTA					2	0.445	0.0919239		176	0.61608	0.176418		178	0.614157	0.176484	a
							Haplotype 2	ACTTCGGTAATGAACTACCTTCAACGCTACCA	11	0.443636	0.156989	a	77	0.536623	0.173528	ab	9	0.693333	0.177764		97	0.540619	0.179767	ab
							Haplotype 3	TCACTGGTAACGACTTACTCTTAATGCCATCA	59	0.44322	0.149729	a	6	0.595	0.141527						65	0.457231	0.154409	b
							Haplotype 4	TCACCGGTAACGACCTACTTTTAACGCCATCG					17	0.585882	0.171503	a					17	0.585882	0.171503	a
							Haplotype 5	TTACCAACTGCAGCCTACCTCTGGCGCCATCA					11	0.451818	0.145933	b					11	0.451818	0.145933	b
LOC_Os11g10520	dehydrogenase, putative, expressed	11	5755644-5761026	L25	qSB-11LE (Zuo et al. 2013); qSBPL-11-2 (Wen et al. 2015)	6	Haplotype 1	TGGTCACAACTCCCCTTA									91	0.621538	0.173038		91	0.621538	0.173038	a
							Haplotype 2	GAACCTTACTTCTTTCAT	1	0.37	n.a.		45	0.474889	0.151921	b	2	0.6	0.0848528		48	0.477917	0.150502	bc
							Haplotype 3	GAACGTTTCTTGTTTCAT					43	0.54814	0.164841	a					43	0.54814	0.164841	ab
							Haplotype 4	GAACGTTTCTTCTCCCAT	30	0.42	0.124928	b	3	0.363333	0.0832666						33	0.414848	0.121864	c
							Haplotype 5	GAACGTTTCTGGTTTCAT	24	0.499167	0.149023	a	5	0.696	0.108305		1	0.49	n.a.		30	0.531667	0.157548	b
							Haplotype 6	GAACCTTACTTGTTTCAT					26	0.468077	0.147865	b	3	0.543333	0.120968		29	0.475862	0.145296	bc
LOC_Os11g42420	nuclear pore protein 84/107 containing protein, expressed	11	25527232-25537466	L26	QDs11b and QRh11 (Li et al. 2009); qSBR11-1 (Channamallikarjuna et al. 2010)	9	Haplotype 1	TGAGGTTCCGCGAGTAAGAGGACATCG	15	0.568667	0.149994	a	53	0.532264	0.175342	a	52	0.653077	0.179428	a	120	0.589167	0.182096	abc
							Haplotype 2	TGAGTTTCCGCGAGTAAGAGGACATCG									36	0.635	0.175426	a	36	0.635	0.175426	a
							Haplotype 3	CGGGGAGCCGCATGTAAGAGTAGTCTG					33	0.514545	0.160956	a					33	0.514545	0.160956	bcd
							Haplotype 4	CAAGGATCCGAATATAGAGGTACATCG	23	0.423478	0.138289	b	8	0.57	0.192131						31	0.46129	0.163966	d
							Haplotype 5	TGAGGTTCCGCGAGTAAGAAGACACCG	7	0.571429	0.237025						17	0.645294	0.20041	a	24	0.62375	0.209218	a
							Haplotype 6	CAAGGATCCGAATGTCAAGGTACATCG									23	0.612174	0.151356	a	23	0.612174	0.151356	ab
							Haplotype 7	CAAAGATGCGAATGTAAGGGTGCATCG	2	0.32	0.0707107		13	0.495385	0.193503	a					15	0.472	0.190421	cd
							Haplotype 8	CGGGGAGCCTCATGGAAGAGTACACCG	11	0.361818	0.0740025	b	1	0.7	n.a.		2	0.75	0.0707107		14	0.441429	0.172487	d
							Haplotype 9	CGGGGAGCTGCATGTAAGAGTACACTC					13	0.584615	0.103651	a					13	0.584615	0.103651	abc
† Different letters indicate statistically significant difference in mean RLH of haplotype with at least ten accessions at P<0.05 based on Duncan’s Multiple Range Test. Only haplotypes shared by at least 10 accessions were used for multiple comparisons.
